# Supplementary material for: From Genetic Maps to QTL Cloning: An Overview for Durum Wheat
Source: Plants (Basel). 2021 Feb 6;10(2):315. doi: 10.3390/plants10020315 (PMC7914919; doi:10.3390/plants10020315)
Supplement: Supplementary file 1 [file plants-10-00315-s001.zip]

Archive with 1 entries (1 files):
- plants-1089771-supplementary.xls
