# Supplementary material for: From Genetic Maps to QTL Cloning: An Overview for Durum Wheat
Source: Plants (Basel). 2021 Feb 6;10(2):315. doi: 10.3390/plants10020315 (PMC7914919; doi:10.3390/plants10020315)
Supplement: Supplementary file 1 [file plants-10-00315-s001.zip › plants-1089771-supplementary.xls]

## Sheet: Traits
Biotic		Abiotic		Quality
FHB	Fusarium head blight	CIR	Carbon Isotope Ratio	BG	β-glucan
LR	Leaf rust	OP	Osmotic Potential	AX	Arabinoxylan
SBCMV	Soil-borne cereal mosaic virus	CC	Chlorophyll content	GS	gluten strength
SR	Stem Rust	FLRI	Flag leaf rolling index	GPC	grain protein content
YR	Yellow rust	PDL	Length of the ear peduncle	GSeC	grain selenium concentration
PM	Powdery mildew	CL	Coleoptile lenght	SV	SDS-sedimentation volume
LS	Loose smut	RRT	Root related traits	GZnC	grain zinc concentration
CP	Claviceps purpurea	SPAD	Chlorophyll content	GFeC	grain iron concentration
TS	Tan Spot	DB	Dry Biomass	GCuC	grain cupper concentration
STB	Septoria tritici blotch	NDVI		GMnC	grain maganesium concentration
				GCaC	grain calcium concentration
				GMgC	grain magnesium concentration
				GKC	grain potassium concentration
				PGC	phosphorus grain concentration
				GSC	grain sulphur concentration
				GseY	grain selenium yield
				GCdC	grain cadmium concentration
				YPC	yellow pigment content
				Fb	Flour yellow color
				TW	Test weight

## Sheet: Abiotic
Reference	Cross	Population type	Size	Original QTL	QTL ID	Trait	Chr	LOD	r2	Peak	CI_start	CI_stop	left marker	position	right marker	position	LM consensus	RM consensus	rate consensus/real	Peak projected	CI_start projected	CI_stop projected	CI
Peleg et al. 2009	Langdon x G18-16	RIL	156		Peleg_2009_CIR_1	CIR	4A	10.1	0.1	12.2	5.3	19.1	gwm1093	6.7	gwm695	20.6	36.1	57.1	1.51079	46.5245	41.3001	51.7488	10.4487
					Peleg_2009_CIR_2	CIR	5A	8.6	0.17	108.2	99.7	116.7	wPt-11526	91.9	gwm126	137.8	116.9	191.2	1.61874	130.659	127.586	133.732	6.1463
					Peleg_2009_CIR_3	CIR	5B	11.9	0.27	150.9	120.5	181.3	wPt-5896	133.2	wPt-11579	156.7	123.3	151.7	1.20851	160.039	158.104	161.974	3.8699
					Peleg_2009_CIR_4	CIR	5B	11.9	0.27	198.9	173.2	224.6	gwm814	191.2	wPt-0054	208.6	181.5	204.8	1.33908	215.914	213.979	217.849	3.8699
					Peleg_2009_CIR_5	CIR	6B	12.4	0.1	92.1	84.9	99.3	gwm361	89	wPt-11556	101	74.9	81.9	0.583333	79.1	73.8756	84.3244	10.4487
					Peleg_2009_CIR_6	CIR	7B	6.2	0.07	44.8	27.5	62.1	gwm537	40.7	gwm400	47	23.9	25.7	0.285714	28.8429	21.3795	36.3062	14.9267
					Peleg_2009_OP_1	OP	2A	3.4	0.07	134.4	115.1	153.7	gwm445	109	gwm526	170.4	144	171.7	0.45114	152.707	145.244	160.17	14.9267
					Peleg_2009_OP_2	OP	2B	5.2	0.09	161.7	136.2	187.2	wPt-2929	159.8	wPt-6643	166.2	191.9	176	2.48438	255.252	249.447	261.057	11.6097
					Peleg_2009_OP_3	OP	3A	4.9	0.06	84.1	68	100.2	gwm1217	80	wPt-5173	86.4	140.4	146.9	1.01562	156.752	148.044	165.459	17.4145
					Peleg_2009_OP_4	OP	3B	4.8	0.03	80.6	58.3	102.9	gwm1015	73.1	gwm1029	85.6	79.3	93.2	1.112	104.098	86.6831	121.512	34.8291
					Peleg_2009_OP_5	OP	4B	3.6	0.08	53.2	43.6	62.8	gwm513	44.3	gwm857	62	55.4	49.8	0.316384	58.4373	51.9068	64.9677	13.0609
					Peleg_2009_OP_6	OP	5A	5.1	0.08	121.3	103.5	139.1	wPt-11526	91.9	gwm126	137.8	116.9	191.2	1.61874	145.714	139.183	152.244	13.0609
					Peleg_2009_OP_7	OP	5B	5.1	0.06	135.8	105.4	166.2	wPt-5896	133.2	wPt-11579	156.7	123.3	151.7	1.20851	160.039	151.331	168.746	17.4145
					Peleg_2009_OP_8	OP	6A	4.3	0.01	72.7	50.9	94.5	gwm1150	72.5	gwm786	88.3	79.6	49.5	1.90506	121.13	68.8868	173.374	104.487
					Peleg_2009_OP_9	OP	6B	4.8	0.06	62.4	40.1	84.7	gwm768	60.6	wPt-5333	65	40.2	36	0.954545	61.4864	52.7791	70.1936	17.4145
					Peleg_2009_CC_1	CC	1A	5.5	0.033	52.1	36.1	68.1	gwm752	48	wPt-4886	64.6	32.5	47	0.873494	46.4759	30.6445	62.3073	31.6628
					Peleg_2009_CC_2	CC	1B	6.9	0.049	171.2	150.4	192	wPt-1770	171.2	wPt-1973	172.4	150.9	155.3	3.66667	227.167	216.505	237.829	21.3239
					Peleg_2009_CC_3	CC	2B	5.6	0.02	102.3	78.7	125.9	gwm1249	102.7	wPt-1294	116.5	129.8	138.1	0.601449	143.994	117.872	170.116	52.2436
					Peleg_2009_CC_4	CC	4A	4.9	0.049	72.3	55.7	88.9	wPt-6515	69.9	wPt-7558	81	110.9	132	1.9009	142.455	131.793	153.117	21.3239
					Peleg_2009_CC_5	CC	5A	6.8	0.049	40.5	25.4	55.6	gwm293	32.6	gwm156	54.8	46.9	81.7	1.56757	70.5703	59.9083	81.2322	21.3239
					Peleg_2009_CC_6	CC	5B	5.8	0.082	140.2	124.4	156	wPt-5896	133.2	wPt-11579	156.7	123.3	151.7	1.20851	142.394	136.023	148.766	12.7423
					Peleg_2009_CC_7	CC	6A	3.1	0.1	78.2	45.9	110.5	gwm1150	72.5	gwm786	88.3	79.6	49.5	1.90506	141.134	135.909	146.358	10.4487
					Peleg_2009_FLRI_1	FLRI	1A	5.8	0.078	39.9	23.3	56.5	cfa2158	36.8	gwm752	48	21.2	32.5	1.00893	37.9482	31.2503	44.6461	13.3958
					Peleg_2009_FLRI_2	FLRI	2A	5.4	0.073	88.3	73.1	103.5	wPt-8216	64.2	gwm445	109	113.8	144	0.674107	124.046	116.89	131.203	14.3133
					Peleg_2009_FLRI_3	FLRI	2B	9.6	0.07	76.7	42.6	110.8	gwm374	72.5	gwm1177	76.9	87.9	95.4	1.70455	146.025	138.562	153.488	14.9267
					Peleg_2009_FLRI_4	FLRI	2B	9.6	0.07	142.4	120.9	163.9	wPt-0694	128	wPt-6894	150.4	147	163.8	0.75	163.125	155.662	170.588	14.9267
					Peleg_2009_FLRI_5	FLRI	4B	4.3	0.035	46.3	28.5	64.1	gwm513	44.3	gwm857	62	55.4	49.8	0.316384	61.0316	46.1049	75.9584	29.8535
					Peleg_2009_FLRI_6	FLRI	5A	4.5	0.036	50.3	21	79.6	gwm293	32.6	gwm156	54.8	46.9	81.7	1.56757	92.8297	78.3176	107.342	29.0242
					Peleg_2009_FLRI_7	FLRI	5B	5.2	0.028	53.2	23.1	83.3	gwm1108	49.6	gwm371	54.8	59.9	64.8	0.942308	88.2635	69.605	106.922	37.3168
					Peleg_2009_FLRI_8	FLRI	6B	5	0.055	114.5	87.4	141.6	barc136	83.4	gwm361	89	66.4	74.9	1.51786	107.534	98.0351	117.033	18.9977
					Peleg_2009_FLRI_9	FLRI	7B	4.6	0.016	61.6	39.5	83.7	gwm951	59.9	gwm46	74.9	33.7	66.3	2.17333	81.7307	49.0784	114.383	65.3045
Graziani et al. 2014	Kofa x Svevo	RIL	247		Graziani_2014_PDL_1	PDL	2B	22.27	0.166	148.4	146.43	150.37	gwm1027	147.5	wmc361	164.3	183.1	191.5	0.5	184.085	182.097	186.073	3.97542
					Graziani_2014_PDL_2	PDL	3A	10.57	0.071	72.7	68.09	77.31	gwm1159	72.7	gwm10	76.3	65.8	77	3.11111	80.1422	75.4949	84.7895	9.29463
					Graziani_2014_PDL_3	PDL	3B	26.92	0.227	6.9	5.46	8.34	barc133	4	gwm493	11.1	5	12.4	1.04225	6.50085	5.04728	7.95441	2.90713
					Graziani_2014_PDL_4	PDL	7A	3.96	0.045	78.8	71.525	86.075	cfa2028	70.8	barc174	95.5	64.6	90	1.02834	72.0812	64.7487	79.4136	14.6649
					Graziani_2014_SPAD_1	SPAD	1B	3.76	0.02	57.1	40.735	73.465	ksum28	56.1	gwm131	62.3	45.8	54.2	1.35484	67.9719	51.474	84.4699	32.996
					Graziani_2014_SPAD_2	SPAD	2B	23.2	0.192	149.4	147.695	151.105	gwm1027	147.5	wmc361	164.3	183.1	191.5	0.5	183.952	182.234	185.671	3.43708
					Graziani_2014_SPAD_3	SPAD	3B	30.7	0.285	6.9	5.75	8.05	barc133	4	gwm493	11.1	5	12.4	1.04225	6.19859	5.04084	7.35634	2.31551
					Graziani_2014_NDVI_1	NDVI	2A	5.74	0.087	52.4	48.64	56.16	gwm1198	52.4	wmc522	70.1	50.5	63.6	0.740113	53.2828	49.4902	57.0755	7.58528
					Graziani_2014_NDVI_2	NDVI	2B	2.15	0.076	121.7	117.395	126.005	gwm1070	104.7	gwm846	145.3	183.5	185	0.0369458	183.659	179.317	188.001	8.68315
					Graziani_2014_NDVI_3	NDVI	3B	3.87	0.05	0	-6.545	6.545	gwm1034	0	barc133	4	2.8	5	0.55	6.39975	0	12.9989	13.1984
					Graziani_2014_NDVI_4	NDVI	6A	2.54	0.039	114	105.605	122.395	gwm617	113	gwm1089	120.6	110.9	124	1.72368	125.37	116.91	133.831	16.921
					Graziani_2014_NDVI_5	NDVI	7B	2.37	0.031	118.3	107.74	128.86	gwm333	106.4	wmc396	120.4	86.2	98	0.842857	95.1006	84.4567	105.744	21.2877
Nagel et al. 2014	Omrabi5 x Belikh2	RIL	114		Nagel_2014_CL_1	CL	4B	8.38	0.29	9.9	0	31.7	wmc617	0	barc193	9.9	15.5	22.5	0.707071	22.5	20.5484	24.4516	3.90326
					Nagel_2014_CL_2	CL	1B	3.15	0.1	95.6	72.6	104.8	gwm947	72.6	wmc419	104.8	43.6	67.4	0.73913	60.6	54.9403	66.2597	11.3194
					Nagel_2014_CL_3	CL	4B	4.24	0.14	0	0	9.9	wmc617	0	barc193	9.9	15.5	22.5	0.707071	15.5	11.4573	19.5427	8.08532
					Nagel_2014_CL_4	CL	3B	3.05	0.09	122.3	77.1	164.8	barc344	89.8	gwm299	182.8	133	192.1	0.635484	161.724	155.435	168.012	12.5772
					Nagel_2014_CL_5	CL	6A	4.07	0.12	57.3	2.7	67.9	gwm459	2.7	gwm356	67.9	3	59.3	0.863497	50.1469	45.4305	54.8634	9.43287
					Nagel_2014_RRT_1	RRT	7B	7.94	0.29	99.8	54.2	137.5	gwm400	54.2	wmc182	107.6	25.7	51.6	0.485019	47.8169	45.8652	49.7685	3.90326
Maccaferri et al. 2016	Colosseo x Lloyd	RIL	176	QArl.ubo-2B.1	Maccaferri_2016_RRT_1	RRT	2B	3.44	0.08											8	0	19
				QArl.ubo-2B.2	Maccaferri_2016_RRT_2	RRT	2B	3.46	0.08											141	132	150
				QPrl.ubo-2B.1	Maccaferri_2016_RRT_3	RRT	2B	3.05	0.07											8	0	19
				QPrl.ubo-2B.2	Maccaferri_2016_RRT_4	RRT	2B	4.04	0.07											141	132	152
				QPrl.ubo-5A.1	Maccaferri_2016_RRT_5	RRT	5A	3.2	0.05											40	31	47
				QRdw.ubo-3A.2	Maccaferri_2016_RRT_6	RRT	3A	3.97	0.16											139	137	141
				QRga.ubo-2B.1a	Maccaferri_2016_RRT_7	RRT	2B	6.21	0.12											43	37	45
				QRga.ubo-6A	Maccaferri_2016_RRT_8	RRT	6A	9.11	0.18											122	119	123
				QRga.ubo-7A	Maccaferri_2016_RRT_9	RRT	7A	3.55	0.05											10	0	20
				QRsr.ubo-4B	Maccaferri_2016_RRT_10	RRT	4B	3.45	0.15											62	60	65
				QRt6.ubo-2B.2	Maccaferri_2016_RRT_11	RRT	2B	5.83	0.09											143	134	150
				QRt6.ubo-3A.2	Maccaferri_2016_RRT_12	RRT	3A	3.62	0.07											67	55	75
				QRt6.ubo-3A.2	Maccaferri_2016_RRT_13	RRT	3A	3.34	0.06											148	144	163
				QRt6.ubo-5A.1	Maccaferri_2016_RRT_14	RRT	5A	10.27	0.17											48	46	50
				QSdw.ubo-7B	Maccaferri_2016_RRT_15	RRT	7B	3.59	0.08											52	46	58
				QSl.ubo-1B	Maccaferri_2016_RRT_16	RRT	1B	11.74	0.19											96	95	101
				QSl.ubo-6B	Maccaferri_2016_RRT_17	RRT	6B	5.49	0.2											79	77	81
				QSl.6ubo-6A	Maccaferri_2016_RRT_18	RRT	6A	3.58	0.06											69	62	77
				QTgw.ubo-3A.2	Maccaferri_2016_RRT_19	RRT	3A	3.92	0.1											148	146	155
				QTrd.ubo-3B	Maccaferri_2016_RRT_20	RRT	3B	3.03	0.07											165	158	172
				QTrd.ubo-6B	Maccaferri_2016_RRT_21	RRT	6B	3.39	0.07											93	85	100
				QTrl.ubo-2B.1	Maccaferri_2016_RRT_22	RRT	2B	4.92	0.1											7	2	16
				QTrl.ubo-6A	Maccaferri_2016_RRT_23	RRT	6A	3.94	0.07											122	116	128
				QTrl.ubo-1B	Maccaferri_2016_RRT_24	RRT	1B	3.24	0.07											14	6	20
				QTrn.ubo-2B.2	Maccaferri_2016_RRT_25	RRT	2B	6.31	0.11											145	138	150
				QTrn.ubo-3A.2	Maccaferri_2016_RRT_26	RRT	3A	4.89	0.09											87	81	94
				QTrn.ubo-3A.2	Maccaferri_2016_RRT_27	RRT	3A	3.13	0.06											148	144	162
				QTrn.ubo-5A.1	Maccaferri_2016_RRT_28	RRT	5A	8.09	0.14											48	45	50
	Meridiano x Caludio	RIL	181	QArl. ubo-1B	Maccaferri_2016_RRT_29	RRT	1B	3.97	0.0982											51	43	57
				QArl. ubo-2B	Maccaferri_2016_RRT_30	RRT	2B	3.38	0.0669											133	128	138
				QLrn.ubo-4B.2	Maccaferri_2016_RRT_31	RRT	4B	6.62	0.2685											33	23	35
				QPrd.ubo-7A2	Maccaferri_2016_RRT_32	RRT	7A	3.64	0.0959											114	102	118
				QPrl.ubo-6A	Maccaferri_2016_RRT_33	RRT	6A	3.77	0.0707											126	123	129
				QPrl.ubo-6B	Maccaferri_2016_RRT_34	RRT	6B	3.53	0.0934											90	86	95
				QPrl.ubo-7B	Maccaferri_2016_RRT_35	RRT	7B	3.89	0.085											178	170	181
				QPrs.ubo-6A2	Maccaferri_2016_RRT_36	RRT	6A	4.31	0.0928											126	123	128
				QPrs.ubo-7B	Maccaferri_2016_RRT_37	RRT	7B	3.03	0.0654											179	169	182
				QRga.ubo-2B	Maccaferri_2016_RRT_38	RRT	2B	3.11	0.0672											177	175	183
				QRga.ubo-4B	Maccaferri_2016_RRT_39	RRT	4B	6.46	0.1381											83	82	86
				QRga.ubo-5B1	Maccaferri_2016_RRT_40	RRT	5B	3.19	0.0614											2	2	13
				QRt6. ubo-4B	Maccaferri_2016_RRT_41	RRT	4B	7.19	0.1123											66	66	70
				QRt6. ubo-6A2	Maccaferri_2016_RRT_42	RRT	6A	5.19	0.0294											43	33	61
				QRt6. ubo-6B	Maccaferri_2016_RRT_43	RRT	6B	5.22	0.081											76	72	80
				QRt6.ubo-2A1	Maccaferri_2016_RRT_44	RRT	2A	3.27	0.0415											56	17	39
				QSdw.ubo-5A2	Maccaferri_2016_RRT_45	RRT	5A	3.53	0.0832											135	128	140
				QSl.ubo-3A2	Maccaferri_2016_RRT_46	RRT	3A	5.29	0.0988											37	34	38
				QSl.ubo-4B	Maccaferri_2016_RRT_47	RRT	4B	6.72	0.1951											22	21	24
				QSl.ubo-7A2	Maccaferri_2016_RRT_48	RRT	7A	5.89	0.1355											147	151	154
				QGwt.ubo-3B1	Maccaferri_2016_RRT_49	RRT	3B	4.69	0.0652											158	148	167
				QTgw.ubo-4B	Maccaferri_2016_RRT_50	RRT	4B	9.37	0.125											42	31	51
				QTrd.ubo-7B	Maccaferri_2016_RRT_51	RRT	7B	5.86	0.1367											6	0	16
				QTrl.ubo-1B	Maccaferri_2016_RRT_52	RRT	1B	3.72	0.1078											42	35	50
				QTrl.ubo-4B	Maccaferri_2016_RRT_53	RRT	4B	6.1	0.1261											82	80	89
				QTrn.ubo-2B	Maccaferri_2016_RRT_54	RRT	2B	3.56	0.0673											94	89	103
				QTrn.ubo-4B	Maccaferri_2016_RRT_55	RRT	4B	7.22	0.1486											75	69	81
				QTrs.ubo-1B	Maccaferri_2016_RRT_56	RRT	1B	3.56	0.0718											16	12	17
				QTrs.ubo-2B	Maccaferri_2016_RRT_57	RRT	2B	5.04	0.1529											123	119	125
				QTrs.ubo-4B	Maccaferri_2016_RRT_58	RRT	4B	3.03	0.0595											94	89	105
				QTrs.ubo-7A 2	Maccaferri_2016_RRT_59	RRT	7A	4.51	0.0934											113	99	117
				QTrv.ubo-1B	Maccaferri_2016_RRT_60	RRT	1B	3.67	0.089											17	16	17
Ianucci et al. 2017	Simeto x Mollise Colli	RIL	136	qF-1B	Ianucci_2017_RRT_1	RRT	1B	3.6	0.12	0	0	5.2	BS00071333_51	0	Excalibur_c71158_117	5	0	4.8	0.96	0	0	4.71644	9.43287
				qT2-1B.2	Ianucci_2017_RRT_2	RRT	1B	3.2	0.1	72	66.1	77.9	BobWhite_c4126_442	66	Excalibur_c48379_116	76.8	38.4	71.4	3.05556	56.4278	50.7681	62.0875	11.3194
				qT4-1B.1	Ianucci_2017_RRT_3	RRT	1B	3.7	0.12	50	44.9	55.1	BS00066682_51	45	Tdurum_contig61410_467	54.1	13.2	20.5	0.802198	17.2912	12.5748	22.0076	9.43287
				qT2-2A.1	Ianucci_2017_RRT_4	RRT	2A	3.3	0.11	28	22.3	33.7	wPt-4197	23	Tdurum_contig74742_224	34	9.4	13.2	0.345455	11.3691	6.22389	16.5143	10.2904
				qPH-3A.1	Ianucci_2017_RRT_5	RRT	3A	5.3	0.17	12	8.35	15.65	CAP11_c7974_175	13.4	Excalibur_c11079_101	14.9	0	1.3	0.866667	3.16333	0	6.49258	6.6585
				qV-4B.1	Ianucci_2017_RRT_6	RRT	4B	4.4	0.14	28	23.65	32.35	wsnp_Ex_c17561_26284693	23.7	GENE-2384_84	32.7	4.7	12	0.811111	8.22833	4.18567	12.271	8.08532
				qPH-4B.1	Ianucci_2017_RRT_7	RRT	4B	21.6	0.52	32	30.85	33.15	Tdurum_contig29961_68	31.4	GENE-2384_84	32.7	10.2	12	1.38462	11.7923	10.7039	12.8807	2.17682
				qL-4B.1	Ianucci_2017_RRT_8	RRT	4B	7.1	0.22	34	31.2	36.8	GENE-2384_84	32.7	barc193	38.8	12	22.5	1.72131	16.8197	14.2471	19.3923	5.1452
				qV2-4B.1	Ianucci_2017_RRT_9	RRT	4B	5.6	0.17	36	32.55	39.45	GENE-2384_84	32.7	barc193	38.8	12	22.5	1.72131	17.9385	14.6093	21.2678	6.6585
				qC-4B.1	Ianucci_2017_RRT_10	RRT	4B	6	0.18	38	34.75	41.25	GENE-2384_84	32.7	barc193	38.8	12	22.5	1.72131	17.5943	14.45	20.7386	6.28858
				qV2-4B.2	Ianucci_2017_RRT_11	RRT	4B	4.2	0.13	94	89.45	98.55	Tdurum_contig60051_169	89.6	IAAV5564	98.7	98.2	105.5	0.802198	101.85	97.4964	106.204	8.70726
				qV1-4B.2	Ianucci_2017_RRT_12	RRT	4B	4.8	0.15	122	118	126	BS00014101_51	118.9	Kukri_rep_c86966_239	123.2	123.3	122.8	0.116279	123.765	119.992	127.538	7.5463
				qT7-5B.1	Ianucci_2017_RRT_13	RRT	5B	3.1	0.1	24	17.9	30.1	Tdurum_contig9291_553b	18.1	wsnp_Ku_c35090_44349446	29.6	10.1	25.4	1.33043	18.2157	12.5559	23.8754	11.3194
				qPH-6A.1	Ianucci_2017_RRT_14	RRT	6A	3.4	0.11	0	0	5.5	Kukri_c3009_1822	0	GENE-1756_564	6.4	0.9	0.3	0.09375	0.9	0	6.0452	10.2904
				qT-6A.1	Ianucci_2017_RRT_15	RRT	6A	3.6	0.12	24	18.8	29.2	BS00082191_51	19.3	Kukri_c34219_355	29	2.3	8.7	0.659794	5.73093	1.01449	10.4474	9.43287
				qT1-6B.1	Ianucci_2017_RRT_16	RRT	6B	3.5	0.11	20	14.65	25.35	wPt-6988	13.4	wsnp_Ra_c30621_39857295	25.5	4.8	22.1	1.42975	12.4492	7.30397	17.5944	10.2904
				qL5-6B.1	Ianucci_2017_RRT_17	RRT	6B	3.7	0.12	100	94.9	105.1	RAC875_c4891_99	95	Kukri_c40428_72	104.7	114.1	121	0.71134	117.728	113.011	122.444	9.43287
				qL9-7B.1	Ianucci_2017_RRT_18	RRT	7B	3.3	0.11	14	8.35	19.65	Tdurum_contig11531_522	8.6	gwm569	18.3	0	3.4	0.350515	1.98041	0	7.12561	10.2904
GWAS
Sanguineti et al. 2007	Elite cultivars	GWAS	57		Sanguineti_2007_gwas_RRT_1	RRT	2BL	3	0.172	Xbarc101										127.7
					Sanguineti_2007_gwas_RRT_2	RRT	5AS	4	0.326	wmc727										199.8
					Sanguineti_2007_gwas_RRT_3	RRT	5BS	3	0.336	Xgwm234										0
					Sanguineti_2007_gwas_RRT_4	RRT	7BL	4	0.443	Xgwm46										66.3
Cané et al. 2014	Elite cultivars	GWAS	183		Cané_2014_gwas_RRT_1	RRT	2A	3.25125	0.09	73.7										108.4
					Cané_2014_gwas_RRT_2	RRT	6B	3.26403	0.07	153.2										142.8
Maccaferri et al. 2016	Elite cultivars	GWAS	183		Maccaferri_2016_gwas_RRT_1	RRT	1B	4.55696	0.12268	14.7										14.7
					Maccaferri_2016_gwas_RRT_2	RRT	2A	4.94527	0.10886	112										112
					Maccaferri_2016_gwas_RRT_3	RRT	2A	3.62088	0.08629	206.8										206.8
					Maccaferri_2016_gwas_RRT_4	RRT	2A	3.12538	0.07458	210.8										210.8
					Maccaferri_2016_gwas_RRT_5	RRT	2B	3.1103	0.06787	16.1										16.1
					Maccaferri_2016_gwas_RRT_6	RRT	2B	3.75493	0.08195	16.1										16.1
					Maccaferri_2016_gwas_RRT_7	RRT	2B	4.13452	0.12998	160.3										160.3
					Maccaferri_2016_gwas_RRT_8	RRT	2B	4.50507	0.12231	160.3										160.3
					Maccaferri_2016_gwas_RRT_9	RRT	3A	3.03793	0.06024	19.6										19.6
					Maccaferri_2016_gwas_RRT_10	RRT	3A	3.15144	0.08325	32.9										32.9
					Maccaferri_2016_gwas_RRT_11	RRT	3A	3.2095	0.09965	32.9										32.9
					Maccaferri_2016_gwas_RRT_12	RRT	3A	3.83401	0.10316	32.9										32.9
					Maccaferri_2016_gwas_RRT_13	RRT	3A	3.01559	0.0617	92.8										92.8
					Maccaferri_2016_gwas_RRT_14	RRT	3A	3.24579	0.06687	122.3										122.3
					Maccaferri_2016_gwas_RRT_15	RRT	3B	3.005	0.06235	4.7										4.7
					Maccaferri_2016_gwas_RRT_16	RRT	3B	3.51256	0.07417	5.9										5.9
					Maccaferri_2016_gwas_RRT_17	RRT	4B	3.15785	0.06633	115.2										115.2
					Maccaferri_2016_gwas_RRT_18	RRT	5A	3.11823	0.06617	119.4										119.4
					Maccaferri_2016_gwas_RRT_19	RRT	5A	3.6224	0.07865	119.4										119.4
					Maccaferri_2016_gwas_RRT_20	RRT	6A	3.07384	0.06159	0.9										0.9
					Maccaferri_2016_gwas_RRT_21	RRT	6A	3.03831	0.06314	5.9										5.9
					Maccaferri_2016_gwas_RRT_22	RRT	6A	3.09333	0.06652	67.3										67.3
					Maccaferri_2016_gwas_RRT_23	RRT	6A	3.41647	0.07408	67.3										67.3
					Maccaferri_2016_gwas_RRT_24	RRT	6A	4.35393	0.09679	67.3										67.3
					Maccaferri_2016_gwas_RRT_25	RRT	6A	3.93438	0.08781	122.4										122.4
					Maccaferri_2016_gwas_RRT_26	RRT	6B	3.13386	0.07082	21.4										21.4
					Maccaferri_2016_gwas_RRT_27	RRT	6B	3.94397	0.10531	35										35
					Maccaferri_2016_gwas_RRT_28	RRT	7A	3.229	0.07026	130.5										130.5
					Maccaferri_2016_gwas_RRT_29	RRT	7A	3.17124	0.06554	159.2										159.2
					Maccaferri_2016_gwas_RRT_30	RRT	7A	3.333	0.07197	180.3										180.3
					Maccaferri_2016_gwas_RRT_31	RRT	7B	3.11768	0.06524	63.3										63.3
Condorelli et al. 2018	UNIBO-DP	GWAS	248	QNDVI.ubo.1A.1	Condorelli_2018_gwas_DB_1	DB	1A	5.13		59.7										59.7
				QNDVI.ubo.2B.1	Condorelli_2018_gwas_DB_2	DB	2B	5.67		5.9										5.9
				QNDVI.ubo.2B.4	Condorelli_2018_gwas_DB_3	DB	2B	6.3		170.6										170.6
				QNDVI.ubo.3A.1	Condorelli_2018_gwas_DB_4	DB	3A	4.21		64.3										64.3
				QNDVI.ubo.4B.1	Condorelli_2018_gwas_DB_5	DB	4B	4.34		2.8										2.8
				QNDVI.ubo.5A.3	Condorelli_2018_gwas_DB_6	DB	5A	5.76		112.1										112.1
				QNDVI.ubo.5B.4	Condorelli_2018_gwas_DB_7	DB	5B	5.67		109										109
				QNDVI.ubo.7A.4	Condorelli_2018_gwas_DB_8	DB	7A	4.61		181.8										181.8
				QNDVI.ubo.7B.1	Condorelli_2018_gwas_DB_9	DB	7B	6.41		31.9										31.9
				QNDVI.ubo.1A.1	Condorelli_2018_gwas_NDVI_1	NDVI	1A	4.74		59.7										59.7
				QNDVI.ubo.1B.1	Condorelli_2018_gwas_NDVI_2	NDVI	1B	4.67		5.5										5.5
				QNDVI.ubo.1B.2	Condorelli_2018_gwas_NDVI_3	NDVI	1B	6.56		25.4										25.4
				QNDVI.ubo.1B.3	Condorelli_2018_gwas_NDVI_4	NDVI	1B	6.99		67.6										67.6
				QNDVI.ubo.2A.1	Condorelli_2018_gwas_NDVI_5	NDVI	2A	5.53		46.6										46.6
				QNDVI.ubo.2A.3	Condorelli_2018_gwas_NDVI_6	NDVI	2A	7.21		107										107
				QNDVI.ubo.2B.1	Condorelli_2018_gwas_NDVI_7	NDVI	2B	5.38		5.9										5.9
				QNDVI.ubo.2B.2	Condorelli_2018_gwas_NDVI_8	NDVI	2B	4.77		90.8										90.8
				QNDVI.ubo.2B.3	Condorelli_2018_gwas_NDVI_9	NDVI	2B	4.66		124.9										124.9
				QNDVI.ubo.2B.4	Condorelli_2018_gwas_NDVI_10	NDVI	2B	6.08		170.6										170.6
				QNDVI.ubo.2B.5	Condorelli_2018_gwas_NDVI_11	NDVI	2B	5.01		185.7										185.7
				QNDVI.ubo.3A.1	Condorelli_2018_gwas_NDVI_12	NDVI	3A	4.95		64.3										64.3
				QNDVI.ubo.3B.1	Condorelli_2018_gwas_NDVI_13	NDVI	3B	4.84		2.4										2.4
				QNDVI.ubo.3B.2	Condorelli_2018_gwas_NDVI_14	NDVI	3B	5.29		22.3										22.3
				QNDVI.ubo.3B.3	Condorelli_2018_gwas_NDVI_15	NDVI	3B	5.37		41.3										41.3
				QNDVI.ubo.3B.4	Condorelli_2018_gwas_NDVI_16	NDVI	3B	4.86		147.2										147.2
				QNDVI.ubo.3B.5	Condorelli_2018_gwas_NDVI_17	NDVI	3B	4.6		204.5										204.5
				QNDVI.ubo.4A.1	Condorelli_2018_gwas_NDVI_18	NDVI	4A	7.83		22.2										22.2
				QNDVI.ubo.4A.2	Condorelli_2018_gwas_NDVI_19	NDVI	4A	6.59		167.6										167.6
				QNDVI.ubo.4B.1	Condorelli_2018_gwas_NDVI_20	NDVI	4B	5.25		2.8										2.8
				QNDVI.ubo.4B.2	Condorelli_2018_gwas_NDVI_21	NDVI	4B	3		32.9										32.9
				QNDVI.ubo.4B.3	Condorelli_2018_gwas_NDVI_22	NDVI	4B	5.98		92.9										92.9
				QNDVI.ubo.5A.2	Condorelli_2018_gwas_NDVI_23	NDVI	5A	6.72		85.6										85.6
				QNDVI.ubo.5A.3	Condorelli_2018_gwas_NDVI_24	NDVI	5A	4.23		112.1										112.1
				QNDVI.ubo.5A.4	Condorelli_2018_gwas_NDVI_25	NDVI	5A	4.19		147.1										147.1
				QNDVI.ubo.5B.1	Condorelli_2018_gwas_NDVI_26	NDVI	5B	5.89		14.7										14.7
				QNDVI.ubo.5B.2	Condorelli_2018_gwas_NDVI_27	NDVI	5B	4.75		48.9										48.9
				QNDVI.ubo.5B.4	Condorelli_2018_gwas_NDVI_28	NDVI	5B	5.35		109										109
				QNDVI.ubo.6A.1	Condorelli_2018_gwas_NDVI_29	NDVI	6A	3.33		5.1										5.1
				QNDVI.ubo.6A.2	Condorelli_2018_gwas_NDVI_30	NDVI	6A	5		93.4										93.4
				QNDVI.ubo.6A.3	Condorelli_2018_gwas_NDVI_31	NDVI	6A	3.94		130										130
				QNDVI.ubo.6B.4	Condorelli_2018_gwas_NDVI_32	NDVI	6B	4.47		67.8										67.8
				QNDVI.ubo.6B.5	Condorelli_2018_gwas_NDVI_33	NDVI	6B	6.13		98.4										98.4
				QNDVI.ubo.6B.6	Condorelli_2018_gwas_NDVI_34	NDVI	6B	4.59		155.1										155.1
				QNDVI.ubo.7A.1	Condorelli_2018_gwas_NDVI_35	NDVI	7A	4.04		17.8										17.8
				QNDVI.ubo.7A.2	Condorelli_2018_gwas_NDVI_36	NDVI	7A	4.21		59.8										59.8
				QNDVI.ubo.7A.3	Condorelli_2018_gwas_NDVI_37	NDVI	7A	7.18		131.3										131.3
				QNDVI.ubo.7A.4	Condorelli_2018_gwas_NDVI_38	NDVI	7A	6.91		181.8										181.8
				QNDVI.ubo.7B.1	Condorelli_2018_gwas_NDVI_39	NDVI	7B	5.2		31.9										31.9
				QNDVI.ubo.7B.2	Condorelli_2018_gwas_NDVI_40	NDVI	7B	4.49		44.3										44.3
				QNDVI.ubo.7B.3	Condorelli_2018_gwas_NDVI_41	NDVI	7B	4.16		54.6										54.6
				QNDVI.ubo.7B.4	Condorelli_2018_gwas_NDVI_42	NDVI	7B	5.29		132										132
				QNDVI.ubo.1A.1	Condorelli_2018_gwas_SPAD_1	SPAD	1A	5.03		59.7										59.7
				QNDVI.ubo.1B.3	Condorelli_2018_gwas_SPAD_2	SPAD	1B	7.07		67.6										67.6
				QNDVI.ubo.2A.1	Condorelli_2018_gwas_SPAD_3	SPAD	2A	7.4		46.6										46.6
				QNDVI.ubo.2A.2	Condorelli_2018_gwas_SPAD_4	SPAD	2A	7.45		96										96
				QNDVI.ubo.2B.1	Condorelli_2018_gwas_SPAD_5	SPAD	2B	6.29		5.9										5.9
				QNDVI.ubo.3A.2	Condorelli_2018_gwas_SPAD_6	SPAD	3A	4.44		165.9										165.9
				QNDVI.ubo.3B.1	Condorelli_2018_gwas_SPAD_7	SPAD	3B	6.84		2.4										2.4
				QNDVI.ubo.3B.3	Condorelli_2018_gwas_SPAD_8	SPAD	3B	4.84		41.3										41.3
				QNDVI.ubo.3B.4	Condorelli_2018_gwas_SPAD_9	SPAD	3B	8.45		147.2										147.2
				QNDVI.ubo.3B.5	Condorelli_2018_gwas_SPAD_10	SPAD	3B	6.79		204.5										204.5
				QNDVI.ubo.4A.1	Condorelli_2018_gwas_SPAD_11	SPAD	4A	4.63		22.2										22.2
				QNDVI.ubo.4A.2	Condorelli_2018_gwas_SPAD_12	SPAD	4A	3.13		167.6										167.6
				QNDVI.ubo.4B.1	Condorelli_2018_gwas_SPAD_13	SPAD	4B	5.11		2.8										2.8
				QNDVI.ubo.4B.2	Condorelli_2018_gwas_SPAD_14	SPAD	4B	7.56		32.9										32.9
				QNDVI.ubo.4B.3	Condorelli_2018_gwas_SPAD_15	SPAD	4B	6.63		92.9										92.9
				QNDVI.ubo.5B.1	Condorelli_2018_gwas_SPAD_16	SPAD	5B	5.72		14.7										14.7
				QNDVI.ubo.5B.3	Condorelli_2018_gwas_SPAD_17	SPAD	5B	4.79		93.9										93.9
				QNDVI.ubo.5B.4	Condorelli_2018_gwas_SPAD_18	SPAD	5B	3.2		109										109
				QNDVI.ubo.6B.6	Condorelli_2018_gwas_SPAD_19	SPAD	6B	4.75		155.1										155.1
				QNDVI.ubo.7A.2	Condorelli_2018_gwas_SPAD_20	SPAD	7A	5.78		59.8										59.8
				QNDVI.ubo.7B.1	Condorelli_2018_gwas_SPAD_21	SPAD	7B	5.7		31.9										31.9
				QNDVI.ubo.7B.4	Condorelli_2018_gwas_SPAD_22	SPAD	7B	4.74		132										132

## Sheet: Biotic
Reference	Cross	Population type	Size	Original QTL	QTL ID	Trait	Chr	LOD	r2	Peak	CI_start	CI_stop	left marker	position	right marker	position	LM consensus	RM consensus	rate consensus/real	Peak projected	CI_start projected	CI_stop projected	CI
Somers et al. 2006	Strongfield x Blackbird	DH	85		Somers_2006_FHB_1	FHB	2BL	8.5	0.26	115	107	130	wmc474	107	wmc175	130	83.8	132.8	2.13043	100.843	97.1557	104.531	7.37557
					Somers_2006_FHB_2	FHB	6BS	6.6	0.23	41.5	27	52	gwm518	27	barc125	52	51.2	87.7	1.46	72.37	68.2012	76.5388	8.3376
Kumar et al. 2007	LDN × LDN-Dic7A	RIL	118	Qfhs.fcu-7AL	Kumar_2007_FHB_1	FHB	7AL	5.2	0.19	99	67.8	99	barc108	57.5	barc121	99	113.4	135.9	0.542169	130.316	126.681	133.951	7.27029
Maccaferri et al. 2008b	Colosseo x Lloyd	RIL	176	QLr.ubo-7B.2	Maccaferri_2008b_LR_1	LR	7BL	47.9	0.77	210.5	207	214	barc340	209.8	gwm146	212.7	195.9	204.8	3.06897	206.641	206.04	207.243	1.20277
Maccaferri et al. 2011	Meridiano x Claudio	RIL	181	QSbm.ubo-2BS	Maccaferri_2011_SBCMV_1	SBCMV	2BS	103	0.92	9.7	6.4	11.7	barc35	6.4	wPt-1601	11.7	7.9	12.3	0.830189	10.6396	10.1502	11.1291	0.978861
Buerstmayr et al. 2012	DS x Td161	BC	134		Buerstmayr_2012_FHB_1	FHB	6A	4	0.08	37	30	44	gwm132	30	gwm356	36	53.1	59.3	1.03333	60.3333	52.7307	67.9359	15.2052
	Floradur x Td161	BC	129		Buerstmayr_2012_FHB_2	FHB	3B	5.3	0.11	8	5	10	gwm1034	2	barc147	10	2.8	4.1	0.1625	3.2875	-2.45598	9.03098	11.487
					Buerstmayr_2012_FHB_3	FHB	6B	4.8	0.1	50	45	55	wmc398	32	gwm816	55	64.3	74.4	0.43913	66.4957	56.9074	76.0839	19.1765
					Buerstmayr_2012_FHB_4	FHB	7B	3.3	0.07	20	0	22	-	0	gwm400	18	0	25.7	1.42778	28.5556	14.8581	42.253	27.395
	Helidur x Td161	BC	126		Buerstmayr_2012_FHB_5	FHB	4B	18	0.39	32	26	38	wmc617	11	gwm540	54	15.5	53.8	0.890698	20.8442	19.1857	22.5027	3.31705
Haile et al. 2012	Kristal x Sebatel	RIL	85	QSr.ipk-1A	Haile_2012_SR_1	SR	1AL	3.7	0.05	129.65	121.6	137.7	barc148	121.6	gwm357	151.3	39.9	60.7	0.700337	45.5377	26.3612	64.7142	38.3529
				QSr.ipk-2A	Haile_2012_SR_2	SR	2AS	3.9	0.06	72.75	66	79.5	gwm614	49.9	gwm1198	79.5	7.2	50.5	1.46284	17.0742	1.09376	33.0545	31.9608
				QSr.ipk-3B	Haile_2012_SR_3	SR	3BS	8.6	0.34	4.8	0	9.6	gwm779	0	gwm389	9.6	61.4	0	6.39583	92.1	89.2799	94.9201	5.64014
				QSr.ipk-5B	Haile_2012_SR_4	SR	5BL	3.7	0.05	69.55	56	83.1	gwm408	56	barc142	83.1	122.9	141.6	0.690037	132.25	113.074	151.426	38.3529
				QSr.ipk-7A.1	Haile_2012_SR_5	SR	7A	3.9	0.05	113.55	106.3	120.8	gwm1187	73.9	cfa2123	134.5	24	147.8	2.0429	38.8111	19.6346	57.9875	38.3529
				QSr.ipk-7A.2	Haile_2012_SR_6	SR	7AL	3.4	0.07	149.3	144.2	154.4	barc121	144.2	gwm1061	172.6	135.9	200.8	2.28521	147.555	133.857	161.252	27.395
				QSr.ipk-7B	Haile_2012_SR_7	SR	7BL	7.3	0.13	140.15	127.7	152.6	gwm146	127.7	gwm344	152.6	204.8	205.5	0.0281124	205.15	197.774	212.526	14.7511
Maccaferri et al. 2012	Simeto x Levante	RIL	180	QSbm.ubo-2AS	Maccaferri_2012_SBCMV_1	SBCMV	2AS	4.8	0.05	10	0	23	wPt-8925	0	barc212	5.4	0	5.3	0.981481	9.81481	0.759259	18.8704	18.1111
				QSbm.ubo-2BS	Maccaferri_2012_SBCMV_2	SBCMV	2BS	49.5	0.74	20	16	24	wPt-2106	20.4	wmc213	37	10.9	31	1.21084	15.7434	14.4477	17.0391	2.59141
				QSbm.ubo-3AL	Maccaferri_2012_SBCMV_3	SBCMV	3AL	5.9	0.08	15	4	29	barc45	4.5	wPt-5886	41.9	43.4	92.4	1.31016	57.8118	45.8265	69.7971	23.9706
				QSbm.ubo-4BS	Maccaferri_2012_SBCMV_4	SBCMV	4BS	4.9	0.07	8	2	18	gwm856	49.8	gwm495	73.2	41.1	62.4	0.910256	46.5615	32.8641	60.259	27.395
				QSbm.ubo-5AL	Maccaferri_2012_SBCMV_5	SBCMV	5AL	4.1	0.12	55	36	85	gwm156	32	wPt-7201	71.6	81.7	113.7	0.808081	97.0535	89.0633	105.044	15.9804
				QSbm.ubo-6BL	Maccaferri_2012_SBCMV_6	SBCMV	6BL	3	0.03	58	48	70	wPt-2133	3.3	wPt-6247	40.1	13.1	53.4	1.09511	24.0511	0	56.0119	63.9216
				QSbm.ubo-7BS	Maccaferri_2012_SBCMV_7	SBCMV	7BS	4.1	0.07	4	0	12	wPt-7975	5.8	gwm573	69.72	3.7	51.8	0.752503	6.71001	-6.98747	20.4075	27.395
Ruan et al. 2012	BGRC3487 x 2*DT735	RIL	160	QFhb.usw-3B	Ruan_2012_FHB_1	FHB	3B	6.8	0.16	54.2	51.6	56.9	wPt-6239	51.6	wPt-6973	62	43.7	52	0.798077	45.775	42.5914	48.9586	6.36719
				QFhb.usw-7A2	Ruan_2012_FHB_2	FHB	7A	4	0.09	8.2	4.9	11.6	wPt-7076	4.9	barc165.2	11.6	89.8	113.1	3.47761	101.276	90.6225	111.93	21.3072
Russo et al. 2012	Cirillo x Neodur	RIL	146		Russo_2012_SBCMV_1	SBCMV	2B	37.1	0.86	11.1	10.9	11.3	wPt-2106	10.9	wPt-9958	11.3	10.9	11.3	1	11.1	10.4509	11.7491	1.29818
					Russo_2012_SBCMV_2	SBCMV	3B	3.1	0.3	67.1	72.9	61.4	wPt-5390	72.9	gwm284	61.4	72.9	61.4	1	67.1	63.9039	70.2961	6.39216
Bansal et al. 2013	Wollaroi x Bansi	RIL	92	QYr.sun-2A	Bansal_2013_YR_1	YR	2A	3.4	0.12	11.15	7.9	14.4	wPt-0277	1.3	wPt-6245	19.1	1.7	10.7	0.505618	3.34326	-4.03899	10.7255	14.7645
				QYr.sun-3B	Bansal_2013_YR_2	YR	3B	9.74	0.35	127.7	120	135.4	wPt-9577	129.3	wPt-2698	135.4	152.1	156.6	0.737705	157.78	155.041	160.52	5.47899
Buerstmayr et al. 2013	Gerizim x Helidur	RIL	103		Buerstmayr_2013_FHB_1	FHB	3A	4.2	0.17	37	20	51	gwm779	20	gwm1121	51	37.7	79.4	1.34516	60.5677	55.9133	65.2222	9.30897
Ben-David et al. 2014	Langdon x G18-16	RIL	157		Ben-David_2014_PM_1	PM	1A	16.3	0.176	30.47	25.18	35.76	wPt-1167	14.8	cfa2158	36.8	2.6	21.2	0.845455	7.07245	4.12298	10.0219	5.89896
					Ben-David_2014_PM_2	PM	2B	7.3	0.077	168.42	160.43	176.41	wPt-2929	159.8	wPt-6522	176	170.6	188.2	1.08642	179.28	166.828	191.733	24.9045
					Ben-David_2014_PM_3	PM	5B	3.9	0.057	89.67	72.17	107.17	gwm499	66.5	gwm777	104	74.9	106.4	0.84	89.6	72.7785	106.421	33.6429
					Ben-David_2014_PM_4	PM	6B	3.4	0.045	45.74	26.53	64.95	wPt-5256	34.1	wPt-5333	65	27.2	36	0.28479	32.6708	11.3636	53.978	42.6144
Desiderio et al. 2014	Latino x MG5323	RIL	110	QLr.gpg-1BS	Desiderio_2014_LR_1	LR	1BS	20.98	0.49	18	17.3	18.7	BS00099158_51	17.3	BobWhite_c555_1485	18.7	28.4	29.4	0.714286	28.9	27.3879	30.4121	3.02412
				QLr.gpg-7BL-1	Desiderio_2014_LR_2	LR	7BL	13.14	0.26	96.5	94.4	99.3	IACX1302	94.4	gwm274	99.3	114.9	120.9	1.22449	117.471	113.784	121.159	7.37557
				QLr.gpg-7BL-2	Desiderio_2014_LR_3	LR	7BL	6.33	0.18	86.3	83	91.6	Kukri_c21426_234	83	Tdurum_contig32378_439	91.6	104.7	112.5	0.906977	107.693	102.366	113.02	10.6536
Zhang et al. 2014	Ben x PI41025	RIL	200	Qfhb.rwg-2A	Zhang_2014_FHB_1	FHB	2A	8.2	0.06	10.1	7.4	12.9	gwm372	7.4	IWA33	12.9	107.7	116.6	1.61818	112.069	105.277	118.861	13.5833
				Qfhb.rwg-3A	Zhang_2014_FHB_2	FHB	3A	8.5	0.08	28.8	24.9	32.8	IWA7649	24.9	IWA5039	32.8	50.5	64.3	1.74684	57.3127	45.3274	69.298	23.9706
				Qfhb.rwg-5A.3	Zhang_2014_FHB_3	FHB	5A	30.7	0.35	23.9	19.2	28.6	wmc110	19.2	IWA7009	28.6	170.1	178.3	0.87234	174.2	171.461	176.939	5.47899
Giancaspro et al. 2016	Sumai-3 x Saragolla	RIL	135	QFhi.mgb-2AS	Giancaspro_2017_FHB_1	FHB	2AS	3	0.12	28.4	23.2	37.8	IWA5410	23.2	IWA2433	37.8	36.6	46.6	0.684932	40.1616	35.1308	45.1925	10.0617
				QFhi.mgb-3AL	Giancaspro_2017_FHB_2	FHB	3AL	3.5	0.11	49.8	38.5	53.8	IWB72058	38.5	IWB72476	53.8	147.1	159.1	0.784314	155.963	147.246	164.679	17.4332
				QFhi.mgb-3BS	Giancaspro_2017_FHB_3	FHB	3BS	3.1	0.09	68.4	52.5	68.8	IWB65302	52.5	IWA747	68.8	25.4	45.3	1.22086	44.8117	34.1581	55.4653	21.3072
				QFhi.mgb-5BL	Giancaspro_2017_FHB_4	FHB	5BL	3.1	0.09	45.3	45.3	46.2	IWB72334	45.3	IWA6516	46.2	92.6	93.7	1.22222	92.6	81.9464	103.254	21.3072
				QFhi.mgb-6BS	Giancaspro_2017_FHB_5	FHB	6BS	3.9	0.08	20.2	20.2	24.1	IWA1721	20.2	IWB13243	24.1	55.8	54.4	0.358974	55.8	43.8147	67.7853	23.9706
				QFhi.mgb-7AL	Giancaspro_2017_FHB_6	FHB	7AL	3.2	0.09	109.9	103.7	119.8	IWB11698	103.7	IWB21291	119.8	122.8	124.2	0.0869565	123.339	112.686	133.993	21.3072
				QFhs.mgb-1BL	Giancaspro_2017_FHB_7	FHB	1BL	3.3	0.09	120.2	116.1	121.4	IWB57547	116.1	IWB69550	121.4	44	50.2	1.16981	48.7962	38.1426	59.4498	21.3072
				QFhs.mgb-2A	Giancaspro_2017_FHB_8	FHB	2AS	3.5	0.11	28.4	23.2	37.8	IWA5410	23.2	IWA2433	37.8	36.6	46.6	0.684932	40.1616	31.4451	48.8782	17.4332
				QFhs.mgb-2BS	Giancaspro_2017_FHB_9	FHB	2BS	3	0.12	52	51.8	55.2	IWB48240	51.8	IWB6607	55.2	67.6	71	1	67.8	59.8098	75.7902	15.9804
				QFhs.mgb-4BL	Giancaspro_2017_FHB_10	FHB	4BL	3.9	0.12	34.6	33.7	52.9	IWA1100	33.7	IWB17522	52.9	106	110.4	0.229167	106.206	98.2161	114.196	15.9804
				QFhs.mgb-5BS	Giancaspro_2017_FHB_11	FHB	5BS	3	0.08	0	0	1.2	IWB816	0	IWB72545	1.2	38.8	40.3	1.25	38.8	26.8147	50.7853	23.9706
Prat et al. 2017	Karur x DBC-480	RIL	111		Prat_2017_FHB_1	FHB	3BS	11.1	0.11	10.2	7.5	13	gwm1034	7.5	barc147	13	2.8	4.1	0.236364	3.43818	-3.23667	10.113	13.3497
Kumar et al. 2018	Strongfield x Blackbird	DH	90	QUt.spa-6B.2	Kumar_2018_LS_2	LS	6B	29.2	0.75	112.7	110.7	121.1	Tdurum_contig76997_244	110.7	barc24	121.1	104	107	0.288462	104.577	103.298	105.855	2.55686
				QUt.spa-7A.2	Kumar_2018_LS_3	LS	7A	6	0.08	66.6	66.6	71.2	Tdurum_contig67992_182	66.6	barc154	71.2	59	62.4	0.73913	59	47.0147	70.9853	23.9706
Lin et al. 2018	Kofa x W9262-260D3	DH	155	QYr.usw-5B	Lin_2018_YR_1	YR	5BL	9.2	0.25	224.7	224	225.4	RAC875_c38873_1118	224	wsnp_Ku_c4427_8029592	225.4	176.6	179.6	2.14286	178.1	175.997	180.203	4.20645
Zhao et al. 2018	Joppa x 10Ae564	RIL	205		Zhao_2018_FHB_1	FHB	2A	7.2	0.15	3	0	7.1	IWB73981	0	IWB65481	7.1	90.7	116.5	3.6338	101.601	98.951	104.252	5.30081
					Zhao_2018_FHB_2	FHB	5A	7.7	0.19	20.6	12	30.5	IWB71377	12	IWB56756	30.5	161.6	193.3	1.71351	176.336	171.29	181.383	10.0929
					Zhao_2018_FHB_3	FHB	7A	5	0.11	12.2	10.7	15.2	IWB72301	10.7	IWB58523	15.2	44.9	59	3.13333	49.6	40.8834	58.3166	17.4332
Aoun et al. 2019	Rusty x PI 192051-1	RIL	180	QSr.ace-1A	Aoun_2019_LR_1	LR	1A	3	0.1	141.2	131.7	144.3	IWA3409	131.7	IWA5734	144.3	116.4	150.2	2.68254	141.884	137.356	146.412	9.05556
				QSr.ace-2B-a	Aoun_2019_LR_2	LR	2B	5.3	0.13	92.1	90.9	92.7	IWA2261	90.9	IWA7955	105.3	129.8	148	1.26389	131.317	123.941	138.692	14.7511
				QSr.ace-2B-b	Aoun_2019_LR_3	LR	2B	5.98	0.14	92.7	92.7	105.3	IWA2261	90.9	IWA7955	105.3	129.8	148	1.26389	129.8	122.951	136.649	13.6975
				QSr.ace-4A	Aoun_2019_LR_4	LR	4A	3.56	0.11	5.9	0	15.6	IWA603	0	IWA4657	15.6	35.1	68.7	2.15385	47.8077	39.0911	56.5243	17.4332
				QSr.ace-7A	Aoun_2019_LR_5	LR	7A	59.19	0.79	8.1	8.1	9.6	IWA8390	8.1	IWA679	22.6	62.4	84.2	1.50345	62.4	61.1863	63.6137	2.4274
Pirseyedi et al. 2019	Ben x Tunisian 108	BIL	171	Qfhb.ndsu-1B	Pirseyedi_2019_FHB_1	FHB	1B	3.06	0.16	156.81	142.8	163.3	wpt-1818	142.8	wpt-5061	163.3	94.2	123.7	1.43902	114.361	111.382	117.34	5.9576
				Qfhb.ndsu-7B	Pirseyedi_2019_FHB_2	FHB	7B	4.182	0.09	3.91	3	3.9	wpt-7975	3	wpt-5846	3.9	3.6	3.7	0.111111	3.70111	0	14.3547	21.3072
				Qfhb.ndsu-7B	Pirseyedi_2019_FHB_3	FHB	7B	4.342	0.1	47.91	47.9	78.4	wPt-8283	45.1	wpt-0884	78.4	31.2	204	5.18919	31.2519	21.6637	40.8401	19.1765
Gordon et al. 2020	Greenshank x AC Avonlea	DH	132	QCp.aafc.DH-1B	Gordon_2020_CP_1	CP	1B	4.02	0.03	16.6	16.25	17.05	BobWhite_c18583_280	16.2	TA013374-0567	16.3	39.4	38.8	6	41.5	20.9192	62.0808	41.1616
				QCp.aafc.DH-2A	Gordon_2020_CP_2	CP	2A	42.41	0.72	5.7	4.95	6.65	wsnp_Ex_c14639_22695091	4.4	BS00000479_51	7.2	196.5	197.9	0.5	196.875	195.543	198.207	2.6634
				QCp.aafc.DH-5A	Gordon_2020_CP_3	CP	5A	5.07	0.09	14.4	12.35	14.45	RFL_Contig3629_1465	13.1	BS00022838_51	14.4	193.3	192.9	0.307692	193.931	183.277	204.584	21.3072
				QCp.aafc.DH-5B	Gordon_2020_CP_4	CP	5B	18.16	0.35	69.6	69.25	69.65	Tdurum_contig78069_514	68.4	BS00050709_51	69.2	42.7	38.2	5.625	44.6687	41.9293	47.4082	5.47899
GWAS
Ghavami et al. 2011	Different sources	BIL	323		Ghavami_2011_gwas_FHB_1	FHB	2A	3		22										8.6
					Ghavami_2011_gwas_FHB_2	FHB	5B	6		243										204.8
					Ghavami_2011_gwas_FHB_4	FHB	5B	3		248										192.2
Letta et al. 2014	Elite cultivars	GWAS	183		Letta_2014_gwas_SR_7	SR	2A	3.89963		63.7	0.000126									154.6
					Letta_2014_gwas_SR_9	SR	2B	4.74232		158.9	1.81e-05									138.2
					Letta_2014_gwas_SR_11	SR	3A	3.15864		46.4	0.000694									32.9
					Letta_2014_gwas_SR_15	SR	4A	6.16304		110.6	6.87e-07									161.7
					Letta_2014_gwas_SR_24	SR	6A	15.3799		143.9	4.17e-16									126.4
					Letta_2014_gwas_SR_29	SR	7A	3.07831		32.7	0.000835									0
					Letta_2014_gwas_SR_32	SR	7A	3.27984		241.9	0.000525									201
					Letta_2014_gwas_SR_35	SR	7B	4.76195		155.6	1.73e-05									137.4
Aoun et al. 2016	Worldwide collection	GWAS	496		Aoun_2016_gwas_LR_1	LR	1AS	3.7	0.0446	27.9										27.9
					Aoun_2016_gwas_LR_2	LR	1AS	3.09	0.0365	31.9										31.9
					Aoun_2016_gwas_LR_3	LR	1AS	3.76	0.0353	44.3										44.3
					Aoun_2016_gwas_LR_4	LR	1AS	3.43	0.0331	44.6										44.6
					Aoun_2016_gwas_LR_5	LR	1AL	3.93	0.0395	87.3										87.3
					Aoun_2016_gwas_LR_6	LR	2A	3.36	0.0407	107.7										107.7
					Aoun_2016_gwas_LR_7	LR	2AS	3	0.0337	35.6										35.6
					Aoun_2016_gwas_LR_8	LR	2AS	6.09	0.0603	38										38
					Aoun_2016_gwas_LR_9	LR	2AS	3.07	0.0346	107.6										107.6
					Aoun_2016_gwas_LR_10	LR	2AS	3.42	0.0414	107.7										107.7
					Aoun_2016_gwas_LR_11	LR	2AL	3.9	0.0349	136.9										136.9
					Aoun_2016_gwas_LR_12	LR	2AL	6.81	0.0628	137.1										137.1
					Aoun_2016_gwas_LR_13	LR	2BL	3.81	0.0445	94.2										94.2
					Aoun_2016_gwas_LR_14	LR	2BL	3.93	0.0443	95.2										95.2
					Aoun_2016_gwas_LR_15	LR	2BL	3.87	0.0445	100.9										100.9
					Aoun_2016_gwas_LR_16	LR	2BL	3.62	0.0315	137.9										137.9
					Aoun_2016_gwas_LR_17	LR	2BL	4.75	0.0446	148										148
					Aoun_2016_gwas_LR_18	LR	2BL	3.26	0.028	151										151
					Aoun_2016_gwas_LR_19	LR	2BL	3.26	0.028	151.1										151.1
					Aoun_2016_gwas_LR_20	LR	3AS	5.12	0.0594	51.1										51.1
					Aoun_2016_gwas_LR_21	LR	3AL	3.77	0.0367	83.4										83.4
					Aoun_2016_gwas_LR_22	LR	3AL	3.28	0.0303	83.5										83.5
					Aoun_2016_gwas_LR_23	LR	3AL	3.17	0.036	83.7										83.7
					Aoun_2016_gwas_LR_24	LR	3B	3.65	0.0321	4.2										4.2
					Aoun_2016_gwas_LR_25	LR	3B	2.96	0.032	61.6										61.6
					Aoun_2016_gwas_LR_26	LR	3B	3.21	0.0316	100.2										100.2
					Aoun_2016_gwas_LR_27	LR	3B	3.58	0.04	100.7										100.7
					Aoun_2016_gwas_LR_28	LR	3B	3.26	0.0358	100.9										100.9
					Aoun_2016_gwas_LR_29	LR	3B	3.06	0.0362	101.6										101.6
					Aoun_2016_gwas_LR_30	LR	4AL	3.43	0.032	59.9										59.9
					Aoun_2016_gwas_LR_31	LR	4AL	4.43	0.0443	71.2										71.2
					Aoun_2016_gwas_LR_32	LR	4AL	3.48	0.0305	130.6										130.6
					Aoun_2016_gwas_LR_33	LR	4BL	4.67	0.0619	70.9										70.9
					Aoun_2016_gwas_LR_34	LR	4BL	3.41	0.0327	123.3										123.3
					Aoun_2016_gwas_LR_35	LR	4BL	3.83	0.0431	124.4										124.4
					Aoun_2016_gwas_LR_36	LR	5A	5.92	0.0545	27.2										27.2
					Aoun_2016_gwas_LR_37	LR	5AL	3.19	0.0363	84.7										84.7
					Aoun_2016_gwas_LR_38	LR	5AL	3.29	0.0377	90.6										90.6
					Aoun_2016_gwas_LR_39	LR	5AL	3.25	0.031	138.6										138.6
					Aoun_2016_gwas_LR_40	LR	5AL	3.74	0.0435	147.4										147.4
					Aoun_2016_gwas_LR_41	LR	5BS	5.04	0.0451	2.7										2.7
					Aoun_2016_gwas_LR_42	LR	6AS	5.48	0.0538	5.9										5.9
					Aoun_2016_gwas_LR_43	LR	6AS	5.1	0.0499	5.9										5.9
					Aoun_2016_gwas_LR_44	LR	6AL	4.22	0.0521	88.2										88.2
					Aoun_2016_gwas_LR_45	LR	6AL	3.45	0.0298	120.5										120.5
					Aoun_2016_gwas_LR_46	LR	6BL	4.4	0.0545	89.6										89.6
					Aoun_2016_gwas_LR_47	LR	6BL	3.73	0.0432	89.7										89.7
					Aoun_2016_gwas_LR_48	LR	7AS	3.54	0.0395	68.9										68.9
					Aoun_2016_gwas_LR_49	LR	7AL	3.64	0.0421	133.7										133.7
					Aoun_2016_gwas_LR_50	LR	7AL	4.16	0.0505	206.4										206.4
Kidane et al. 2017	Ethiopian landraces and elite	GWAS	318		Kidane_2017_gwas_STB_1	STB	1A	5.27861	0.0369597	67.7										67.7
					Kidane_2017_gwas_STB_2	STB	1A	5.07952	0.05904	67.7										67.7
					Kidane_2017_gwas_STB_3	STB	1A	5.05908	0.0636978	67.8										67.8
					Kidane_2017_gwas_STB_4	STB	1A	5.11403	0.0591615	68.9										68.9
					Kidane_2017_gwas_STB_5	STB	1A	5.21526	0.0613671	68.9										68.9
					Kidane_2017_gwas_STB_6	STB	1A	5.20782	0.0622764	69.2										69.2
					Kidane_2017_gwas_STB_7	STB	1A	5.3184	0.0607136	69.2										69.2
					Kidane_2017_gwas_STB_8	STB	3A	5.87011	0.0675111	71.6										71.6
					Kidane_2017_gwas_STB_9	STB	3A	5.48982	0.0983646	71.6										71.6
					Kidane_2017_gwas_STB_10	STB	3A	5.55137	0.10009	72.2										72.2
					Kidane_2017_gwas_STB_11	STB	3A	5.09269	0.0953889	72.2										72.2
					Kidane_2017_gwas_STB_12	STB	3A	5.27527	0.0975434	72.2										72.2
					Kidane_2017_gwas_STB_13	STB	3A	5.31535	0.0965975	72.2										72.2
					Kidane_2017_gwas_STB_14	STB	3A	5.42925	0.0824246	72.2										72.2
					Kidane_2017_gwas_STB_15	STB	3A	5.1433	0.0982109	72.2										72.2
					Kidane_2017_gwas_STB_16	STB	3A	5.04353	0.0941199	72.2										72.2
					Kidane_2017_gwas_STB_17	STB	3A	5.12068	0.0957427	72.5										72.5
					Kidane_2017_gwas_STB_18	STB	2B	5.04369	0.0872608	85.8										85.8
					Kidane_2017_gwas_STB_19	STB	5A	5.18606	0.00273361	135.2										135.2
					Kidane_2017_gwas_STB_20	STB	4A	5.36043	0.0451962	167.5										167.5
Liu et al. 2017	Elite cultivars	GWAS	250	Yrdurum-1BS.1	Liu_2017a_gwas_YR_1	YR	1B	3		37.1	0.005									37.1
				Yrdurum-1BS.2	Liu_2017a_gwas_YR_2	YR	1B	3		41.9	0.005									41.9
				QYrdurum-2AS	Liu_2017a_gwas_YR_3	YR	2A	3		20.5	0.005									20.5
				QYrdurum-2AL	Liu_2017a_gwas_YR_4	YR	2A	3		107.7	0.005									107.7
				Yrdurum-2BS	Liu_2017a_gwas_YR_5	YR	2B	3		19	0.005									19
				QYrdurum-3BL	Liu_2017a_gwas_YR_6	YR	3B	3		205.1	0.005									205.1
				QYrdurum-4AS	Liu_2017a_gwas_YR_7	YR	4A	3		22.2	0.005									22.2
				QYrdurum-4BS	Liu_2017a_gwas_YR_8	YR	4B	3		44.6	0.005									44.6
				QYrdurum-5BL	Liu_2017a_gwas_YR_9	YR	5B	3		189.2	0.005									189.2
				QYrdurum-6BL	Liu_2017a_gwas_YR_10	YR	6B	3		90.4	0.005									90.4
				QYrdurum-7AS.1	Liu_2017a_gwas_YR_11	YR	7A	3		49.7	0.005									49.7
				QYrdurum-7AS.2	Liu_2017a_gwas_YR_12	YR	7A	3		59.5	0.005									59.5
				QYrdurum-7AS.3	Liu_2017a_gwas_YR_13	YR	7A	3		90.9	0.005									90.9
				Yrdurum-7AL	Liu_2017a_gwas_YR_14	YR	7A	3		204.6	0.005									204.6
				QYrdurum-7BL	Liu_2017a_gwas_YR_15	YR	7B	3		104.5	0.005									104.5
				Yrdurum-7BL	Liu_2017a_gwas_YR_16	YR	7B	3		187.5	0.005									187.5
Lin et al. 2018	Elite cultivars	GWAS	92		Lin_2018_gwas_YR_1	YR	7B	11.47		187.5										187.5
Saccomanno et al. 2018		GWAS	230		Saccomanno_2018_gwas_SR_1	SR	1B	7.05012		65.2	8.91e-08									65.2
					Saccomanno_2018_gwas_SR_2	SR	1B	7.92082		68.1	1.2e-08									68.1
					Saccomanno_2018_gwas_SR_3	SR	1B	9.6038		136.6	2.49e-10									136.6
					Saccomanno_2018_gwas_SR_4	SR	2B	4.34969		45.7	4.47e-05									45.7
					Saccomanno_2018_gwas_SR_5	SR	2B	6.87943		95.2	1.32e-07									95.2
					Saccomanno_2018_gwas_SR_6	SR	2B	6.28988		137.9	5.13e-07									137.9
					Saccomanno_2018_gwas_SR_7	SR	2B	8.58336		137.9	2.61e-09									137.9
					Saccomanno_2018_gwas_SR_8	SR	2B	7.98297		137.9	1.04e-08									137.9
					Saccomanno_2018_gwas_SR_9	SR	3B	4.10127		51.9	7.92e-05									51.9
					Saccomanno_2018_gwas_SR_10	SR	3B	5.68613		123	2.06e-06									123
					Saccomanno_2018_gwas_SR_11	SR	3B	6.59517		130.5	2.54e-07									130.5
					Saccomanno_2018_gwas_SR_12	SR	4A	7.04479		110.7	9.02e-08									110.7
					Saccomanno_2018_gwas_SR_13	SR	4A	5.22185		113.6	6e-06									113.6
					Saccomanno_2018_gwas_SR_14	SR	4A	9.72125		162.8	1.9e-10									162.8
					Saccomanno_2018_gwas_SR_15	SR	4A	7.92082		159.5	1.2e-08									159.5
					Saccomanno_2018_gwas_SR_16	SR	4A	4.7122		162.4	1.94e-05									162.4
					Saccomanno_2018_gwas_SR_17	SR	4A	5.66959		162.8	2.14e-06									162.8
					Saccomanno_2018_gwas_SR_18	SR	4A	5.05159		173.2	8.88e-06									173.2
					Saccomanno_2018_gwas_SR_19	SR	4A	6.64207		173.6	2.28e-07									173.6
					Saccomanno_2018_gwas_SR_20	SR	4A	5.23284		173.7	5.85e-06									173.7
					Saccomanno_2018_gwas_SR_21	SR	5A	4.56703		99	2.71e-05									99
					Saccomanno_2018_gwas_SR_22	SR	5B	4.49894		74.8	3.17e-05									74.8
					Saccomanno_2018_gwas_SR_23	SR	5B	6.96257		75.4	1.09e-07									75.4
					Saccomanno_2018_gwas_SR_24	SR	6A	4.63827		66.3	2.3e-05									66.3
					Saccomanno_2018_gwas_SR_25	SR	6A	4.03858		66.3	9.15e-05									66.3
					Saccomanno_2018_gwas_SR_26	SR	6A	6.13608		72.4	7.31e-07									72.4
					Saccomanno_2018_gwas_SR_27	SR	6A	6.73993		126.7	1.82e-07									126.7
					Saccomanno_2018_gwas_SR_28	SR	6A	5.33255		130	4.65e-06									130
					Saccomanno_2018_gwas_SR_29	SR	6B	3.86328		7.2	0.000137									7.2
					Saccomanno_2018_gwas_SR_30	SR	6B	3.68825		140.1	0.000205									140.1
					Saccomanno_2018_gwas_SR_31	SR	6B	5.99568		140.1	1.01e-06									140.1
					Saccomanno_2018_gwas_SR_32	SR	7B	7.31158		13.8	4.88e-08									13.8
					Saccomanno_2018_gwas_SR_33	SR	7B	3.48678		15.2	0.000326									15.2
					Saccomanno_2018_gwas_SR_34	SR	7B	4.13549		66.2	7.32e-05									66.2
					Saccomanno_2018_gwas_SR_35	SR	7B	5.80688		67.9	1.56e-06									67.9
					Saccomanno_2018_gwas_SR_36	SR	7B	10.1618		164.4	6.89e-11									164.4
					Saccomanno_2018_gwas_SR_37	SR	7B	4.89279		179.6	1.28e-05									179.6
Steiner et al. 2019	Spring lines	GWAS	228		Stainer_2019_gwas_FHB_1	FHB	1A	3.15	0.097	1.7										1.7
					Stainer_2019_gwas_FHB_2	FHB	2A	3.23	0.018	109										109
					Stainer_2019_gwas_FHB_3	FHB	2A	3.8	0.057	197.6										197.6
					Stainer_2019_gwas_FHB_4	FHB	2B	3.3	0.049	172.3										172.3
					Stainer_2019_gwas_FHB_5	FHB	3B	4.55	0.178	8										8
					Stainer_2019_gwas_FHB_6	FHB	6A	3.19	0.038	124.8										124.8
					Stainer_2019_gwas_FHB_7	FHB	6B	4.62	0.09	155.1										155.1

## Sheet: Quality
Reference	Cross	Population type	Size	Original QTL	QTL ID	Trait	Chr	LOD	r2	Peak	CI_start	CI_stop	left marker	position	right marker	position	LM consensus	RM consensus	rate consensus/real	Peak projected	CI_start projected	CI_stop projected	CI
Marcotuli et al. 2017	Duilio x Avonlea	RIL	134	QGbg.mgb-2A.1	Marcotuli_2017_BG_1	BG	2A	4.5	0.14	37.8	35.9	47.9	IWB1280	35.9	IWB70098	47.9	36.8	46.6	0.816667	38.3517	34.0073	42.696	8.6887
				QGbg.mgb-2B.1	Marcotuli_2017_BG_2	BG	2B	4.7	0.15	2.1	0.1	3.9	IWB43273	0.1	IWB69070	3.9	45.1	130.6	22.5	90.1	86.0453	94.1547	8.10945
Giancaspro et al. 2019	Saragolla x 02-5B-318	RIL	135		Giancaspro_2019_GPC_1	GPC	4A	5.6	0.19	76.3	60.7	76.37	WB7798	60.7	IWB39495	76.37	90.6	91.1	0.0319081	91.0978	87.9204	94.2752	6.35478
					Giancaspro_2019_GPC_2	GPC	4B	4.3	0.15	58.6	53.53	63.05	IWB36086	53.53	IWB34895	63.05	52.4	55	0.273109	53.7847	49.76	57.8094	8.04938
					Giancaspro_2019_GPC_3	GPC	5B	7	0.23	31.6	15.35	34.4	IWB54873	15.35	IWB11747	34.4	176.6	187.5	0.572178	185.898	183.273	188.523	5.2496
					Giancaspro_2019_GPC_4	GPC	7B	4.4	0.15	39	34.68	43.64	IWB10498	34.68	IWB69574	43.64	132.7	137.4	0.524554	134.966	130.941	138.991	8.04938
Fatiukha et al. 2019	Svevo x Y12-3	RIL	208	QGpc.uhw-1A	Fatiukha_2019_GPC_1	GPC	1A	6.3	0.04	75.96	72.4	78.4	IWA605	70.17	IWB23140	78.79	82	88.8	0.788863	84.8084	75.0127	94.604	19.5913
				QGpc.uhw-1B	Fatiukha_2019_GPC_2	GPC	1B	5.8	0.07	102.6	101.4	106.6	IWB1371	101.11	IWB66973	106.66	121.4	127.4	1.08108	122.697	117.1	128.295	11.1951
				QGpc.uhw-2A	Fatiukha_2019_GPC_3	GPC	2A	6.7	0.05	95.09	93.8	96.2	IWB12716	91.91	IWB8286	96.87	109.9	117	1.43145	111.747	103.91	119.583	15.6731
				QGpc.uhw-3A	Fatiukha_2019_GPC_4	GPC	3A	7.8	0.06	63.8	59.7	65.6	IWB6187	59.22	IWB72591	66.19	50.5	77.1	3.81636	66.1471	59.6166	72.6775	13.0609
				QGpc.uhw-4A	Fatiukha_2019_GPC_5	GPC	4A	8.1	0.06	35.27	33.4	37.9	IWB34759	32.71	IWA7521	39.88	36.2	42.7	0.906555	37.8953	31.3648	44.4257	13.0609
				QGpc.uhw-4B	Fatiukha_2019_GPC_6	GPC	4B	26.9	0.15	30.84	30.4	31.4	IWB23253	28.18	IWB66138	33.19	29.1	33.9	0.958084	29.5216	26.9094	32.1337	5.22436
				QGpc.uhw-5A.1	Fatiukha_2019_GPC_7	GPC	5A	14.2	0.12	33.27	30	42.5	IWB10967	25.22	IWA8582	43.82	30	50.5	1.10215	33.604	30.3388	36.8693	6.53045
				QGpc.uhw-5A.2	Fatiukha_2019_GPC_8	GPC	5A	3.8	0.07	122.1	118.5	131	IWB71521	118.19	IWB38320	130.97	137.2	148.8	0.907668	140.468	134.87	146.065	11.1951
				QGpc.uhw-6A	Fatiukha_2019_GPC_9	GPC	6A	3.8	0.07	70.96	67.6	89.6	IWB6286	66.89	IWB73259	89.34	67.9	93.4	1.13586	71.7165	66.119	77.314	11.1951
				QGpc.uhw-6B	Fatiukha_2019_GPC_10	GPC	6B	27.8	0.24	47.07	46.1	48.6	IWB53136	46.58	IWA861	48.59	49.6	54.6	2.48756	52.0129	50.3803	53.6455	3.26522
				QGpc.uhw-7B.1	Fatiukha_2019_GPC_11	GPC	7B	3.6	0.06	8.21	6.1	9.5	IWB25854	0	IWB27984	11.13	0	4.9	0.440252	0.928931	-5.60152	7.45938	13.0609
				QGpc.uhw-7B.2	Fatiukha_2019_GPC_12	GPC	7B	10.7	0.07	98.33	95.3	101.2	IWB46260	90.89	IWB68100	101.98	120.4	132.8	1.11812	123.788	118.19	129.385	11.1951
Yan et al. 2018	Langdon x G18-16	RIL	152		Yan_2018_GSeC_1	GSeC	1B	5.3	0.08	152.2	128.9	175.5	gwm806	130.7	wPt-1973	172.4	96.2	155.3	1.41727	129.222	122.52	135.925	13.4046
					Yan_2018_GSeC_2	GSeC	3A	5.4	0.06	69.8	55.9	83.7	wPt-2756	47.7	wPt-5173	86.4	110.2	146.9	0.94832	123.382	114.445	132.318	17.8728
					Yan_2018_GSeC_3	GSeC	7B	9.9	0.18	85.8	42.7	128.9	gwm537	40.7	wPt-8417	141.2	23.9	143.8	1.19303	75.3198	72.341	78.2986	5.9576
					Yan_2018_GSeC_4	GSeC	7B	9.9	0.18	128.6	105	152.2	wPt-2305	112	wPt-8417	141.2	108.6	143.8	1.20548	137.049	134.071	140.028	5.9576
Peleg et al. 2009	Langdon x G18-16	RIL	152		Peleg_2009_GZnC_6	GZnC	2A	7.9	0.137	111.3	89.9	132.7	wPt-8216	64.2	gwm445	109	113.8	144	0.674107	128.226	124.312	132.14	7.82751
					Peleg_2009_GFeC_5	GFeC	2B	4.4	0.09	95.4	81.6	109.2	gwm55	79.6	gwm1249	102.7	93.8	129.8	1.55844	115.306	109.349	121.264	11.9152
					Peleg_2009_GCuC_1	GCuC	3B	5.7	0.07	148.1	116.7	179.5	gwm853	113	wPt-5943	183.7	148.8	193	0.625177	168.431	160.771	176.09	15.3195
					Peleg_2009_GCuC_6	GCuC	4A	5.9	0.1	77.2	64.3	90.1	gwm265	57.6	wPt-7558	81	98.2	132	1.44444	116.833	111.471	122.195	10.7237
					Peleg_2009_GMgC_1	GMgC	5B	6	0.08	149.3	127.8	170.8	wPt-1733	121.3	wPt-11579	156.7	118.1	151.7	0.949153	138.507	131.804	145.209	13.4046
					Peleg_2009_GKC_5	GKC	6B	10.4	0.12	95.7	83.8	107.6	barc136	83.4	gwm907	113.6	66.4	92.6	0.86755	76.7238	72.2556	81.192	8.9364
					Peleg_2009_GSC_1	GSC	7A	6.9	0.1	101.2	90.3	112.1	wPt-7053	91.1	wPt-3403	129.8	164.3	189.5	0.651163	171.398	166.036	176.76	10.7237
					Peleg_2009_GPC_10	GPC	2A	10.5	0.15	68.3	24.3	112.3	gwm339	51.4	gwm445	109	99	144	0.78125	133.375	129.8	136.95	7.14912
					Peleg_2009_GFeC_1	GFeC	2A	10.5	0.15	112.4	77.4	147.4	wPt-8216	64.2	gwm445	109	113.8	144	0.674107	137.394	133.819	140.968	7.14912
					Peleg_2009_GKC_8	GKC	6B	5.3	0.05	133.5	84.9	182.1	barc136	83.4	wPt-4560	175	66.4	148.6	0.89738	110.013	99.289	120.736	21.4474
					Peleg_2009_GSC_8	GSC	7B	3.7	0.11	94.8	76.2	113.4	gwm46	74.9	wPt-3730	114.1	66.3	111.4	1.15051	87.6995	82.8251	92.5739	9.7488
					Peleg_2009_GPC_9	GPC	2A	12.2	0.12	60.1	40	80.2	gwm339	51.4	gwm473	61.4	99	111.8	1.28	124.728	120.26	129.196	8.9364
					Peleg_2009_GZnC_3	GZnC	2A	12.2	0.12	95.4	63.2	127.6	wPt-8216	64.2	gwm445	109	113.8	144	0.674107	135.506	131.038	139.974	8.9364
					Peleg_2009_GFeC_6	GFeC	2B	6.4	0.06	122.2	102.1	142.3	gwm1249	102.7	wPt-6894	150.4	129.8	163.8	0.712788	144.127	135.191	153.063	17.8728
					Peleg_2009_GFeC_9	GFeC	3A	5	0.04	25.1	0	53.3	gwm32	0	wPt-2756	47.7	65	110.2	0.947589	88.7845	75.3799	102.189	26.8092
					Peleg_2009_GCuC_2	GCuC	3B	4.6	0.09	196.3	181.2	211.4	wPt-5943	183.7	wPt-1151	211.6	193	210.9	0.641577	202.688	196.73	208.645	11.9152
					Peleg_2009_GCuC_8	GCuC	4B	6.8	0.12	14.3	10	18.6	gwm930	9.2	wpt-3255	14.2	90.3	86.5	0.76	93.568	89.0998	98.0362	8.9364
					Peleg_2009_PGC_2	PGC	6B	8.2	0.07	160.5	135.3	185.7	gwm219	137.7	wPt-4560	175	116.8	148.6	0.852547	138.284	130.624	145.944	15.3195
					Peleg_2009_GZnC_2	GZnC	2A	8.9	0.08	80	65.9	94.1	wPt-8216	64.2	gwm445	109	113.8	144	0.674107	123.305	116.603	130.007	13.4046
					Peleg_2009_GFeC_11	GFeC	3B	6.5	0.07	111.4	72.6	150.2	gwm376	71.9	gwm705	146.2	77.7	160.8	1.11844	121.095	113.436	128.755	15.3195
					Peleg_2009_GCuC_7	GCuC	4A	7.6	0.05	94.1	80.6	107.6	wPt-7558	81	wPt-4596	107.9	132	150	0.669145	141.033	130.31	151.757	21.4474
					Peleg_2009_GCuC_10	GCuC	4B	7.5	0.07	66.7	56.3	77.1	gwm857	62	gwm3072	66.3	49.8	43.3	1.51163	65.5209	57.8612	73.1807	15.3195
					Peleg_2009_GKC_7	GKC	6B	5.9	0.06	132.2	102.4	162	gwm907	113.6	wPt-2162	165.3	92.6	146	1.03288	123.38	114.443	132.316	17.8728
					Peleg_2009_GSC_7	GSC	7B	6.7	0.12	72.4	48.2	96.6	gwm400	47	gwm983	95.8	25.7	91.6	1.35041	58.3799	53.9117	62.8481	8.9364
					Peleg_2009_GFeC_7	GFeC	2B	4.1	0.11	134.7	115.7	153.7	gwm1249	102.7	wPt-6894	150.4	129.8	163.8	0.712788	143.343	138.469	148.217	9.7488
					Peleg_2009_GFeC_3	GFeC	2B	12.5	0.17	86.5	79.6	93.4	gwm55	79.6	gwm1249	102.7	93.8	129.8	1.55844	104.553	101.399	107.707	6.30805
					Peleg_2009_GCuC_3	GCuC	4A	13.3	0.12	28.7	26.3	31.1	gwm610	25	gwm265	57.6	68.4	98.2	0.91411	70.5939	66.1257	75.0621	8.9364
					Peleg_2009_GMnC_2	GMnC	4B	6	0.1	88.1	78.4	97.8	gwm3072	66.3	wpt-9393	92.5	43.3	15.5	1.06107	53.5924	48.2305	58.9542	10.7237
					Peleg_2009_GCaC_6	GCaC	5B	13.3	0.08	54.2	48.3	60.1	gwm1108	49.6	gwm499	66.5	59.9	74.9	0.887574	65.1367	58.4344	71.839	13.4046
					Peleg_2009_GKC_1	GKC	6B	13.9	0.19	22.6	0	50.7	wPt-6293	0	gwm390	52.8	4.4	37.4	0.625	18.525	15.703	21.347	5.64404
					Peleg_2009_PGC_1	PGC	6B	13.9	0.19	145.4	124.7	166.1	wPt-8554	124	wPt-2162	165.3	104	146	1.01695	125.051	122.229	127.873	5.64404
					Peleg_2009_GPC_7	GPC	1B	5.3	0.07	132.6	96.8	168.4	gwm947	89.8	wPt-1770	171.2	43.6	150.9	1.31818	90.7909	83.1311	98.4507	15.3195
					Peleg_2009_GZnC_1	GZnC	2A	9.8	0.17	71.5	62	81	gwm339	51.4	gwm445	109	99	144	0.78125	106.422	103.268	109.576	6.30805
					Peleg_2009_GFeC_8	GFeC	3A	9.3	0.1	12.4	4.7	20.1	gwm133	2.6	gwm1121	18.2	66.6	79.4	0.820513	72.9179	67.5561	78.2798	10.7237
					Peleg_2009_GMgC_2	GMgC	5B	6.8	0.1	155.6	116.2	195	wPt-1733	121.3	gwm814	191.2	118.1	181.5	0.90701	153.836	148.474	159.198	10.7237
					Peleg_2009_GKC_3	GKC	6B	6.5	0.07	42.9	12.8	73	wPt-8641	8.1	wPt-7846	73	5.5	45.2	0.61171	23.9125	16.2527	31.5723	15.3195
					Peleg_2009_GSC_10	GSC	7B	6	0.04	131.1	101.9	160.3	gwm983	95.8	cfa2040	163.4	91.6	182.1	1.33876	130.692	117.287	144.096	26.8092
					Peleg_2009_GFeC_4	GFeC	2B	5.2	0.06	88	59.1	116.9	gwm55	79.6	gwm1249	102.7	93.8	129.8	1.55844	138.839	129.903	147.775	17.8728
					Peleg_2009_GCaC_7	GCaC	5B	6.5	0.07	66.7	42.6	90.8	gwm1108	49.6	wPt-3661	95.6	59.9	105.1	0.982609	83.5809	75.9211	91.2406	15.3195
					Peleg_2009_GKC_4	GKC	6B	7.4	0.08	83.7	57.2	110.2	gwm390	52.8	gwm907	113.6	37.4	92.6	0.907895	61.4592	54.7569	68.1615	13.4046
					Peleg_2009_GPC_8	GPC	2A	15.3	0.19	28.7	5.5	51.9	wPt-3611	6	gwm473	61.4	1.7	111.8	1.98736	47.8069	44.9848	50.6289	5.64404
					Peleg_2009_GZnC_4	GZnC	2A	15.3	0.19	101.4	69.8	133	wPt-8216	64.2	gwm445	109	113.8	144	0.674107	135.102	132.28	137.924	5.64404
					Peleg_2009_GCuC_4	GCuC	4A	5.7	0.06	48.8	26.3	71.3	gwm610	25	gwm265	57.6	68.4	98.2	0.91411	88.9675	80.0311	97.9039	17.8728
					Peleg_2009_GCuC_9	GCuC	4B	5.4	0.07	41.4	22.7	60.1	wpt-3255	14.2	gwm857	62	86.5	49.8	0.767782	100.858	93.1978	108.517	15.3195
					Peleg_2009_GCaC_9	GCaC	5B	6.6	0.06	125.2	87.8	162.6	wPt-3661	95.6	wPt-11579	156.7	105.1	151.7	0.762684	133.624	124.688	142.561	17.8728
					Peleg_2009_GKC_2	GKC	6B	6.5	0.07	25.6	1.9	49.3	wPt-6293	0	gwm390	52.8	4.4	37.4	0.625	19.2125	11.5527	26.8723	15.3195
					Peleg_2009_PGC_8	PGC	7A	8.3	0.08	97.2	80.3	114.1	wPt-7053	91.1	wPt-3403	129.8	164.3	189.5	0.651163	175.305	168.602	182.007	13.4046
					Peleg_2009_GZnC_5	GZnC	2A	5.9	0.06	105.8	80	131.6	wPt-8216	64.2	gwm445	109	113.8	144	0.674107	131.192	122.256	140.128	17.8728
					Peleg_2009_GFeC_10	GFeC	3A	6.9	0.07	72	57.8	86.2	wPt-2756	47.7	wPt-5173	86.4	110.2	146.9	0.94832	123.666	116.006	131.326	15.3195
					Peleg_2009_GCuC_5	GCuC	4A	9.3	0.11	75	67.5	82.5	gwm265	57.6	wPt-7558	81	98.2	132	1.44444	109.033	104.159	113.908	9.7488
					Peleg_2009_GMnC_1	GMnC	4B	4.7	0.14	82.5	70.7	94.3	gwm3072	66.3	wpt-9393	92.5	43.3	15.5	1.06107	55.8206	51.9907	59.6505	7.65977
					Peleg_2009_GCaC_5	GCaC	5A	6.5	0.11	95.3	83.8	106.8	wmc415	86.7	gwm126	137.8	112.1	191.2	1.54795	129.901	125.027	134.776	9.7488
					Peleg_2009_GCaC_8	GCaC	5B	3.4	0.07	121.2	96	146.4	wPt-3661	95.6	wPt-11579	156.7	105.1	151.7	0.762684	124.32	116.66	131.979	15.3195
					Peleg_2009_GKC_6	GKC	6B	5.8	0.06	101.1	75.2	127	wPt-7846	73	wPt-8554	124	5.5	104	1.93137	55.5225	46.5861	64.459	17.8728
					Peleg_2009_GSC_9	GSC	7B	5.1	0.05	128.8	101	156.6	gwm983	95.8	wPt-7295	153.3	91.6	166.7	1.30609	127.909	117.186	138.633	21.4474
Conti et al. 2011	UC1113 x Kofa	RIL	93	QGpc.cerz-1BS	Conti_2011_GPC_1	GPC	1B	4.6	0.133	35.1	20.3	41.2	gwm273	34.4	wmc626	35.1	35.6	34.6	1.42857	56.7429	50.1538	63.3319	13.1781
				QGpc.cerz-2AL	Conti_2011_GPC_2	GPC	2A	3.2	0.141	150	123.5	162.5	cfd50	145.5	gdm93	162.6	206.8	195.2	0.678363	224.777	218.561	230.992	12.4304
				QGpc.cerz-2BS	Conti_2011_GPC_3	GPC	2B	5.8	0.208	24.2	17.3	34.7	wmc597	23.7	wmc35	40.2	54.9	59.7	0.290909	56.9073	52.6941	61.1205	8.42639
				QGpc.cerz-3BS	Conti_2011_GPC_4	GPC	3B	4.9	0.161	13	8.3	19.5	barc147	7.3	gwm493	13	4.1	12.4	1.45614	10.9439	5.50073	16.387	10.8863
				QGpc.cerz-3BL	Conti_2011_GPC_5	GPC	3B	3.3	0.093	117.3	87.9	130.8	gwm285	107.5	barc164	136.9	76.5	100.7	0.823129	100.7	91.2769	110.123	18.8461
				QGpc.cerz-4AL	Conti_2011_GPC_6	GPC	4A	5.7	0.166	44.2	35.6	54.3	dupw4	44.2	barc170	46.2	88.9	90.4	0.75	95.35	90.0708	100.629	10.5584
				QGpc.cerz-5BL	Conti_2011_GPC_7	GPC	5B	3.9	0.146	72.5	56.5	87.8	gwm499	66.5	BE495277_339	73.3	74.9	93.5	2.73529	118.665	112.662	124.667	12.0047
				QGpc.cerz-7BL	Conti_2011_GPC_8	GPC	7B	4.3	0.156	185.6	178.9	190.1	barc1073	184.6	barc340	190.5	188.7	195.7	1.18644	196.649	191.032	202.267	11.2352
				QSv.cerz-1AL	Conti_2011_SV_1	SV	1AL	3.3	0.0184	88	76.2	112.6	BM140362_603	87	wmc312	89.3	66.9	83.7	7.30435	153.091	105.464	200.719	95.2548
				QSv.cerz-1BL	Conti_2011_SV_2	SV	1BL	17.6	0.0519	82.6	75.3	89.3	barc181	63.3	Glu-B1	82.6	53.4	83.5	1.55959	64.785	47.8997	81.6702	33.7705
				QSv.cerz-3BS	Conti_2011_SV_3	SV	3BS	4	0.147	30	22	43.4	cfd79	22	ksm45	34.8	18.6	33.5	1.16406	27.9125	21.951	33.874	11.923
				QSv.cerz-3BL	Conti_2011_SV_4	SV	3BL	3.2	0.099	128.8	119.8	154.9	gwm285	107.5	barc164	136.9	76.5	100.7	0.823129	83.9082	75.0562	92.7601	17.7039
				QSv.cerz-3BL	Conti_2011_SV_5	SV	3BL	4.3	0.084	116.3	109.5	136.9	gwm285	107.5	barc164	136.9	76.5	100.7	0.823129	82.0973	71.6646	92.5299	20.8653
				QSv.cerz-4AL	Conti_2011_SV_6	SV	4AL	4.1	0.073	46.2	32.6	57.3	dupw4	44.2	barc170	46.2	88.9	90.4	0.75	99.1	87.0953	111.105	24.0094
				QSv.cerz-4BS	Conti_2011_SV_7	SV	4BS	4.2	0.11	30.9	13.2	39.7	ksm62	28.9	gwm113	37	46.1	51.1	0.617284	57.0259	49.0592	64.9927	15.9335
				QSv.cerz-6AL	Conti_2011_SV_8	SV	6AL	3.9	0.105	59.9	52.7	68.8	barc113	57.4	wmc553	67.1	73.6	90.3	1.72165	85.9959	77.6497	94.342	16.6923
				QSv.cerz-6AL	Conti_2011_SV_9	SV	6AL	3.4	0.064	57.4	49.2	67.1	barc116	49.2	barc113	57.4	58.5	73.6	1.84146	73.6	59.9071	87.2929	27.3858
				QSv.cerz-6BL	Conti_2011_SV_10	SV	6BL	4.7	0.096	117.5	106.9	129	gwm219	115.5	wmc621	131.2	116.8	148	1.98726	137.865	128.736	146.994	18.2572
Yan et al. 2018	Langdon x G18-16	RIL	152		Yan_2018_GseC_1	GSeC	1B	5.3	0.036	152.2	129	175.4	wPt-0506	114	wPt-1973	172.4	84.5	155.3	1.21233	112.626	97.732	127.52	29.788
					Yan_2018_GseC_2	GSeC	3A	5.4	0.06	69.8	55.9	83.7	wPt-2756	47.7	gwm155	78.9	110.2	139.1	0.926282	123.075	114.139	132.012	17.8728
					Yan_2018_GseC_3	GSeC	5A	5.6	0.132	26.7	2.5	50.9	gwm154	15.6	gwm156	54.8	28.4	81.7	1.35969	61.3046	57.2426	65.3666	8.124
					Yan_2018_GseC_4	GSeC	7B	9.9	0.089	85.8	42.7	128.9	gwm537	40.7	wPt-3730	114.1	23.9	111.4	1.1921	75.2794	69.2549	81.304	12.0491
					Yan_2018_GseC_5	GSeC	7B	9.9	0.089	128.6	105	152.2	wPt-3730	114.1	wPt-7295	153.3	111.4	166.7	1.41071	144.693	138.668	150.717	12.0491
					Yan_2018_GseY_1	GseY	1B	3.6	0.147	168.3	114.1	222.5	wPt-0506	114	wPt-1973	172.4	84.5	155.3	1.21233	150.208	146.561	153.856	7.29502
					Yan_2018_GseY_2	GseY	2B	11.7	0.033	50.4	31.8	69	wPt-4664	29.6	gwm410	57.1	35.6	60.1	0.890909	52.1709	35.9229	68.4189	32.496
					Yan_2018_GseY_3	GseY	2B	11.7	0.033	113.5	88.4	138.6	gwm1249	102.7	wPt-6894	150.4	129.8	163.8	0.712788	147.691	131.443	163.939	32.496
					Yan_2018_GseY_4	GseY	4B	6.7	0.014	74	59.4	88.6	gwm857	62	wPt-9393	92.5	49.8	15.5	1.12459	66.219	27.9201	104.518	76.5977
					Yan_2018_GseY_5	GseY	5A	4.8	0.096	88.1	40.5	135.7	gwm156	54.8	gwm126	137.8	81.7	191.2	1.31928	144.498	138.912	150.083	11.1705
					Yan_2018_GseY_6	GseY	7B	7.4	0.224	35.4	0	81.2	wPt-8920	0	wPt-11565	83.6	0	70.3	0.840909	29.7682	27.3745	32.1619	4.78736
Ruan et al. 2020	Pelissier × Strongfield	DH	162	QGlu.spa-1A	Ruan_2020_SV_1	SV	1A	18.1	0.182	124.7	120.4	129.1	IAAV1142	120.4	RAC875_c31031_387	129.1	89.5	97.3	0.896552	93.3552	90.591	96.1194	5.52842
				QGlu.spa-1B.2	Ruan_2020_SV_2	SV	1B	5.4	0.041	121.6	130	144.8	Ku_c241_460	130	BS00078029_51	144.8	78.6	90.7	0.817568	71.7324	59.462	84.0028	24.5408
				QGlu.spa-2B.1	Ruan_2020_SV_3	SV	2B	4.2	0.034	16.6	11.1	17.8	Excalibur_c19499_948	16.6	D_F5XZDLF01CFO7W_135	17.8	17.7	18.5	0.666667	21.3667	6.57001	36.1633	29.5933
				QGlu.spa-2B.2	Ruan_2020_SV_4	SV	2B	7.3	0.087	55.8	53.3	58.3	Kukri_c25868_56	53.3	Ex_c55735_1012	58.3	115	122.2	1.44	118.6	112.817	124.383	11.5652
				QGlu.spa-3A.1	Ruan_2020_SV_5	SV	3A	4.1	0.04	3.7	0	7.5	RAC875_c64107_404	0	BS00021981_51	7.5	41.6	48.4	0.906667	44.9547	32.3775	57.5318	25.1543
				QGlu.spa-3A.2	Ruan_2020_SV_6	SV	3A	5.6	0.059	33.5	31.7	35.4	Tdurum_contig98188_239	31.7	RAC875_c775_1264	35.4	87.1	89.1	0.540541	88.073	79.5461	96.5999	17.0538
Suprayogi et al. 2009	DT695 x Strongfield	DH	185	QGpc.usw-A1	Suprayogi_2009_GPC_1	GPC	1A	3.2	0.19	12.6	8.7	16.6	wPt-8770	8.7	wPt-6709	16.6	2.6	2.6	0	2.6	0.281366	4.91863	4.63727
				QGpc.usw-B2	Suprayogi_2009_GPC_2	GPC	1B	3.8	0.24	74.2	71.1	77.3	barc119	68.7	gwm498	84.8	27.4	39.4	0.745342	29.7106	27.875	31.5461	3.67117
				QGpc.usw-A2	Suprayogi_2009_GPC_3	GPC	2A	4.9	0.35	29.1	22	36.2	gwm275	22	gwm558	36.2	82.6	106.6	1.69014	94.6	93.3413	95.8587	2.51737
				QGpc.usw-B3	Suprayogi_2009_GPC_4	GPC	2B	3.4	0.2	5.6	0	11.3	wpt-0694	0	wPt-4223	34.7	147	160.3	0.383285	149.146	146.944	151.349	4.40541
				QGpc.usw-B4	Suprayogi_2009_GPC_5	GPC	5B	3.9	0.19	54.9	51.5	58.4	gwm112	51.5	gwm191	59.8	40.3	40.3	0	40.3	37.9814	42.6186	4.63727
				QGpc.usw-A3	Suprayogi_2009_GPC_6	GPC	7A	10.5	0.46	51.5	46.2	56.9	gwm4	46.2	barc108	56.9	130.5	113.4	1.59813	138.97	138.012	139.928	1.91539
Blanco et al., 2011	Latino x Primadur	BP	121		Blanco_2011_YPC_1	YPC	2AS	7.3	0.24	17.5	0	35	gwm372	0	wPt-9797	35	99	107.7	0.248571	103.35	100.544	106.156	5.61295
					Blanco_2011_YPC_2	YPC	3BL	4.7	0.16	6.3	0	12.7	barc84	0	gwm299	12.7	192	198	0.472441	194.976	190.767	199.186	8.41942
					Blanco_2011_YPC_3	YPC	5AS	5.2	0.18	2.7	0	5.4	gwm129	0	wmc150	5.4	45	60	2.77778	52.5	48.758	56.242	7.48393
					Blanco_2011_YPC_4	YPC	7AL	9.4	0.3	53.5	46.8	60.3	gwn282	46.8	wPt-4345	60.3	170	183	0.962963	176.452	174.207	178.697	4.49036
Colasuonno et al., 2014	Svevo x Ciccio	BP	120		Colasuonno_2014_YPC_1	YPC	1BL	7.2	0.19	34.24	33	54	IWB73028	34.24	IWB27784	38.52	106	109.8	0.88785	107.101	103.526	110.675	7.14912
					Colasuonno_2014_YPC_2	YPC	2AS	3.4	0.13	107.41	107	116	IWB72639	107.41	IWB70214	115.69	107.7	114.5	0.821256	108.037	102.812	113.261	10.4487
					Colasuonno_2014_YPC_3	YPC	2BL	4.1	0.16	112.79	105	114	IWB1518	105.12	IWB63790	114.14	103.5	114.6	1.2306	113.086	108.842	117.331	8.48958
					Colasuonno_2014_YPC_4	YPC	5AS	3.1	0.13	33.14	29	38	IWA5689	28.85	IWB73092	33.14	56.5	59.2	0.629371	59.1056	53.8812	64.33	10.4487
					Colasuonno_2014_YPC_5	YPC	5BL	5.6	0.22	9.87	8	13	IWB71831	8.16	IWB73643	13.32	155.5	142.6	2.5	160.175	157.088	163.262	6.17424
					Colasuonno_2014_YPC_6	YPC	7A	16.6	0.52	5.69	2	6	wPt-4831	1.23	IWB59875	5.69	172.9	180.3	1.65919	179.022	177.716	180.329	2.61218
					Colasuonno_2014_YPC_7	YPC	7B	7.8	0.29	68.38	66	70	IWB61547	66.07	IWA3513	70.15	165	175.3	2.52451	171.008	168.666	173.35	4.68391
Colasuonno et al., 2019	Colosseo x Lloyd	BP	176		Colasuonno_2019_YPC_1	YPC	1AS		0.123	2.3										2.3	0	4.6	4.6
					Colasuonno_2019_YPC_2	YPC	1BL		0.028	117.4										117.4	115.2	118.6	3.4
					Colasuonno_2019_YPC_3	YPC	1BL		0.04	156.3										156.3	145.3	161.3	16
					Colasuonno_2019_YPC_4	YPC	3BL		0.02	183.8										183.8	170.9	196.6	25.7
					Colasuonno_2019_YPC_5	YPC	4BL		0.071	95.1										95.1	88.7	101.5	12.8
					Colasuonno_2019_YPC_6	YPC	5BL		0.03	152.5										152.5	139.7	165.3	25.6
					Colasuonno_2019_YPC_7	YPC	6AL		0.188	52.5										52.5	50.8	54.2	3.4
					Colasuonno_2019_YPC_8	YPC	7BS		0.117	58.3										58.3	53.5	63.1	9.6
					Colasuonno_2019_YPC_9	YPC	7BL		0.045	104.4										104.4	88.9	119.8	30.9
	Kofa x Svevo	BP	249		Colasuonno_2019_YPC_10	YPC	1BL		0.022	118.9										118.9	106.8	131.0	24.2
					Colasuonno_2019_YPC_11	YPC	2AS		0.023	69.9										69.9	53.2	86.6	33.4
					Colasuonno_2019_YPC_12	YPC	3BS		0.048	12.1										12.1	5.4	18.8	13.4
					Colasuonno_2019_YPC_13	YPC	3BS		0.019	63.3										63.3	48.6	78.0	29.4
					Colasuonno_2019_YPC_14	YPC	4AL		0.041	165.2										165.2	158.3	172.1	13.8
					Colasuonno_2019_YPC_15	YPC	6AL		0.094	57.7										57.7	54.7	60.7	6
					Colasuonno_2019_YPC_16	YPC	7AL		0.1	90.9										90.9	88.1	93.7	5.6
					Colasuonno_2019_YPC_17	YPC	7BS		0.193	51.6										51.6	50	53.2	3.2
					Colasuonno_2019_YPC_18	YPC	7BL		0.045	204.9										204.9	196.3	213.5	17.2
	Meridiano x Claudio	BP	181		Colasuonno_2019_YPC_19	YPC	1AS		0.055	59.7										59.7	51	68.4	17.4
					Colasuonno_2019_YPC_20	YPC	5AS		0.031	68.2										68.2	53.9	82.5	28.6
					Colasuonno_2019_YPC_21	YPC	5BL		0.062	154.5										154.5	145.5	163.5	18
					Colasuonno_2019_YPC_22	YPC	7AL		0.112	102.3										102.3	98	106.6	8.6
					Colasuonno_2019_YPC_23	YPC	7AL		0.195	181.8										181.8	179.5	184.1	4.6
					Colasuonno_2019_YPC_24	YPC	7BL		0.043	202.9										202.9	194.8	211.0	16.2
Roncallo et al., 2012	UC1113 x Kofa	BP	93	QFb.cerz-4AL.1	Roncallo_2012_Fb_1	Fb	4AL	3.4	0.091	45.7	31.6	57.8	dupw4	44.2	barc170	46.2	88.9	90.4	0.75	99.475	89.8448	109.105	19.2603
				QFb.cerz-4AL.2	Roncallo_2012_Fb_2	Fb	4AL	3.2	0.083	126.2	109.4	129.6	wmc219	126.2	barc52	128.6	165.2	172.3	2.95833	214.9	204.342	225.458	21.1167
				QFb.cerz-5BL.1	Roncallo_2012_Fb_3	Fb	5BL	4.3	0.122	42.7	23.1	53.2	barc74	41.2	gwm371	51.1	55.7	64.8	0.919192	73.7162	66.533	80.8993	14.3663
				QFb.cerz-6AL.3	Roncallo_2012_Fb_4	Fb	6AL	3.4	0.124	90.4	78.9	117.2	barc353	77.9	BE483091_472	98.2	97.6	123.8	1.29064	112.442	105.375	119.51	14.1346
				QFb.cerz-7AL	Roncallo_2012_Fb_5	Fb	7AL	5.8	0.225	165.8	151.3	171.1	gwm276	137.8	cfd6	171.2	144.8	145.5	0.0209581	145.104	141.209	148.999	7.78973
				QFb.cerz-7BL.1	Roncallo_2012_Fb_6	Fb	7BL	4.3	0.121	198.5	184.4	199.3	Psy-B1	191	cfa2257	199.3	204.8	207	0.26506	208.537	201.295	215.78	14.485
				QFb.cerz-7BS.2	Roncallo_2012_Fb_7	Fb	7BS	4.4	0.128	59.2	53.9	66.8	barc72	59.2	gwm297	62.5	67.9	72.8	1.48485	75.7697	68.9233	82.6161	13.6929
				QYpc.cerz-1BL.1	Roncallo_2012_YPC_1	YPC	1BL	3.8	0.108	52.1	38.1	63	BE443797	47.1	barc302	60.5	43.9	53.7	0.731343	54.1388	46.0245	62.2531	16.2286
				QYpc.cerz-4AL.1	Roncallo_2012_YPC_2	YPC	4AL	3.9	0.12	23.3	4.8	44.2	gwm192	2.3	wmc617	28.1	63.6	78.5	0.577519	74.2841	66.9812	81.587	14.6057
				QYpc.cerz-5BL.2	Roncallo_2012_YPC_3	YPC	5BL	3.8	0.09	73.3	54.5	85.8	gwm499	66.5	BE495277_339	73.3	74.9	93.5	2.73529	126.324	116.586	136.061	19.4743
				QYpc.cerz-6AL.1	Roncallo_2012_YPC_4	YPC	6AL	7.5	0.228	36.2	25.8	38.7	barc146	36.2	gwm132	40	52.5	53.1	0.157895	54.1421	50.2985	57.9857	7.68723
				QYpc.cerz-6AL.2	Roncallo_2012_YPC_5	YPC	6AL	13.7	0.427	64.9	59.4	68.1	barc113	57.4	wmc553	67.1	73.6	90.3	1.72165	83.0691	81.0167	85.1214	4.10466
				QYpc.cerz-7BL.2	Roncallo_2012_YPC_6	YPC	7BL	5.6	0.15	183.9	171.4	190.1	cfa2040	183.4	barc1073	184.6	181.2	188.7	6.25	259.325	253.483	265.167	11.6846
Zhang et al., 2008	UC1113 x Kofa	BP	93		Zhang_2008_YPC_1	YPC	7A	3	0.22	171	163	171	gwm276	137.8	cfd6	171.2	144.8	145.5	0.0209581	144.968	140.984	148.951	7.96676
					Zhang_2008_YPC_2	YPC	7BL	3	0.07	191	174	197	barc340	190.5	cfa2257	199.3	195.9	207	1.26136	217.343	204.824	229.862	25.0384
					Zhang_2008_YPC_3	YPC	1BL	3	0.09	46	38	60	BE443797_436	47.1	barc302	60.5	43.9	53.7	0.731343	49.7507	40.0136	59.4879	19.4743
					Zhang_2008_YPC_5	YPC	6AL	3	0.14	66	60	68	barc113	57.4	wmc553	67.1	73.6	90.3	1.72165	83.9299	77.6703	90.1895	12.5192
GWAS
Marcotuli et al. 2015	Agrogen	GWAS	104	QGax.mgb-1A.1	Marcotuli_2015_AX_1	AX	1A	3.06		70.1	70.1	71.1	IWB30193	70.1	IWA2629	71.1				70.1
				QGax.mgb-1A.2	Marcotuli_2015_AX_2	AX	1A	3		113.81	113.8	115.3	IWB62537	113.8	IWB30452	115.3				113.81
				QGax.mgb-1B.1	Marcotuli_2015_AX_3	AX	1B	3.03		62.58	62.5	63	IWB13028	62.5	IWB36003	63				62.58
				QGax.mgb-1B.2	Marcotuli_2015_AX_4	AX	1B	3.06		110.16	109.2	117.8	IWB26489	109.2	IWB12399	117.8				110.16
				QGax.mgb-2A.1	Marcotuli_2015_AX_5	AX	2A	3.07		65.65	65.6	65.6	IWB7112	65.6	IWB3665	65.6				65.65
				QGax.mgb-2A.2	Marcotuli_2015_AX_6	AX	2A	3.02		167.87	167.8	167.8	IWB1393	167.8	IWB39807	167.8				167.87
				QGax.mgb-2B.1	Marcotuli_2015_AX_7	AX	2B	3.04		107.39	107.3	18.6	IWA2237	107.3	IWB24309	18.6				107.39
				QGax.mgb-3A.1	Marcotuli_2015_AX_8	AX	3A	3.06		122.68	122.6	123	IWB7317	122.6	IWB2973	123				122.68
				QGax.mgb-3B.1	Marcotuli_2015_AX_9	AX	3B	3.02		57.24	57.2	61.6	IWB25620	57.2	IWB14564	61.6				57.24
				Qgax.mgb-4B.1	Marcotuli_2015_AX_10	AX	4B	3.04		55.55	55.5	56.1	IWB7508	55.5	IWB6840	56.1				55.55
				QGax.mgb-5A.1	Marcotuli_2015_AX_11	AX	5A	3.03		26.51	25.2	26.5	IWB7371	25.2	IWA8268	26.5				26.51
				QGax.mgb-5A.2	Marcotuli_2015_AX_12	AX	5A	4.03		43.27	43.2	49.7	IWB1868	43.2	IWB54141	49.7				43.27
				QGax.mgb-5A.3	Marcotuli_2015_AX_13	AX	5A	3.03		63.69	62.2	65.3	IWB22035	62.2	IWB27066	65.3				63.69
				QGax.mgb-6A.1	Marcotuli_2015_AX_14	AX	6A	3.02		126.17	125.2	126.6	IWB53006	125.2	IWB6300	126.6				126.17
				QGax.mgb-6B.1	Marcotuli_2015_AX_15	AX	6B	4.04		82.56	79.7	82	IWB71721	79.7	IWB55511	82				82.56
				QGax.mgb-7A.1	Marcotuli_2015_AX_16	AX	7A	6.05		42.08	42	43.4	IWB40037	42	IWB57684	43.4				42.08
				QGax.mgb-7A.2	Marcotuli_2015_AX_17	AX	7A	3.02		130.27	127.9	130.2	IWB52898	127.9	IWB47367	130.2				130.27
				QGax.mgb-7A.3	Marcotuli_2015_AX_18	AX	7A	3		179.24	178.4	180.3	IWB9574	178.4	IWB45485	180.3				179.24
				QGax.mgb-7B.1	Marcotuli_2015_AX_19	AX	7B	3.04		83.07	81.5	83.1	IWB63629	81.5	IWB30322	83.1				83.07
Marcotuli et al. 2016	Agrogen	GWAS	230	QGbg.mgb-1A.1	Marcotuli_2016_BG_1	BG	1A	3.2	0.028	10.6	9.9	10.6	IWB7333	9.9	IWB75039	10.6				10.6
				QGbg.mgb-2A.1	Marcotuli_2016_BG_2	BG	2A	3.3	0.033	11.2	10.7	15.4	IWB1831	10.7	IWB43883	15.4				11.2
				QGbg.mgb-2A.2	Marcotuli_2016_BG_3	BG	2A	3.1	0.026	197	189.8	197.6	IWB836	189.8	IWB29388	197.6				197
				QGbg.mgb-2B.1	Marcotuli_2016_BG_4	BG	2B	3.5	0.029	14.5	12.3	16.3	IWB6584	12.3	IWB24437	16.3				14.5
				QGbg.mgb-5B.1	Marcotuli_2016_BG_5	BG	5B	3.2	0.026	166	160	170	IWB73522	160	IWB63756	170				166
				QGbg.mgb-7A.1	Marcotuli_2016_BG_6	BG	7A	3.4	0.028	49.7	45.9	50.3	IWB71609	45.9	IWB74238	50.3				49.7
				QGbg.mgb-7A.2	Marcotuli_2016_BG_7	BG	7A	3.2	0.027	90.9	89.6	96.2	IWB56979	89.6	IWB29169	96.2				90.9
Colasuonno et al., 2017a	Durum collection	GWAS	124		Colasuonno_2017_YPC_1	YPC	4BS	3	0.111	43.9			IWB72011				38.9	48.9		43.9
					Colasuonno_2017_YPC_2	YPC	6AL	3		93.4			IWB14365				88.4	98.4		93.4
					Colasuonno_2017_YPC_3	YPC	7AS	3	0.126	61.6			IWB8374				56.6	66.6		61.6
					Colasuonno_2017_YPC_4	YPC	7AL	3	0.184	102.3			IWB72567				97.3	107.3		102.3
					Colasuonno_2017_YPC_5	YPC	7AL	3	0.122	180.3			IWB59875				175.3	185.3		180.3
					Colasuonno_2017_YPC_6	YPC	7AL	3	0.104	203.4			IWB49295				198.4	208.4		203.4
N'Diaye et al., 2017	Canadian durum wheat collection	GWAS	169		N'Diaye_2017_YPC_1	YPC	2AS	3	0.151				IWB77592		IWB79691		74.6	78		74.6
					N'Diaye_2017_YPC_2	YPC	3BL	3	0.134				IWB45539		IWB58810		200.5	205.5		200.5
					N'Diaye_2017_YPC_3	YPC	3BL	3	0.146				IWB8780		IWB72417		208	209.6		208
					N'Diaye_2017_YPC_4	YPC	4BS	3	0.141	60			IWB70599				58.7	60.4		58.7
					N'Diaye_2017_YPC_5	YPC	7AL	3	0.356	181.4			IWB72397				180.2	181.8		180.2
					N'Diaye_2017_YPC_6	YPC	7BL	3	0.093				IWB34193		IWB12638		202.9	206.3		202.9
N'Diaye et al., 2018	Canadian durum breeding lines	GWAS	192		N'Diaye_2018_YPC_1	YPC	1AS	3	0.085				Tdurum_contig44888_837		Excalibur_c9509_1180		1.3	1.7		1.3
					N'Diaye_2018_YPC_2	YPC	1AS	3	0.07				Tdurum_contig50221_210		Ra_c2895_591		58.4	61.2		58.4
					N'Diaye_2018_YPC_3	YPC	1AL	3	0.038				BS00096930_51		RAC875_c85550_52		149.5	149.5		149.5
					N'Diaye_2018_YPC_4	YPC	1BS	3	0.038				barc137		wmc626		29.6	34.6		29.6
					N'Diaye_2018_YPC_5	YPC	1BS	3	0.127				BS00050126_51		RAC875_c50514_88		35.7	38.8		35.7
					N'Diaye_2018_YPC_6	YPC	1BL	3	0.052				BobWhite_c42716_71		Excalibur_c581_947		109	109.8		109
					N'Diaye_2018_YPC_7	YPC	1BL	3	0.138				BS00065257_51		BS00089790_51		115.7	119.1		115.7
					N'Diaye_2018_YPC_8	YPC	4AL	3	0.055				BobWhite_rep_c63429_271		wsnp_Ex_rep_c104859_89444355		64.1	64.1		64.1
					N'Diaye_2018_YPC_9	YPC	4AL	3	0.036	90.6			BS00030838_51				90.6			90.6
					N'Diaye_2018_YPC_10	YPC	4AL	3	0.08				D_F1BEJMU01CBKJF_321		RAC875_c55173_65		173.3	175.8		173.3
					N'Diaye_2018_YPC_11	YPC	4BS	3	0.133				Tdurum_contig69405_332		Tdurum_contig57212_71		59.8	60.4		59.8
					N'Diaye_2018_YPC_12	YPC	4BS	3	0.068				Tdurum_contig69405_332		Tdurum_contig57212_71		59.8	60.4		59.8
					N'Diaye_2018_YPC_13	YPC	4BL	3	0.091				Tdurum_contig29247_404		BS00040517_51		105.5	110.2		105.5
					N'Diaye_2018_YPC_14	YPC	5AS	3	0.048				BS00021660_51		BS00046772_51		43.8	43.8		43.8
					N'Diaye_2018_YPC_15	YPC	5AS	3	0.057				Tdurum_contig10398_2166		Tdurum_contig61258_264		50.5	54.9		50.5
					N'Diaye_2018_YPC_16	YPC	5AS	3	0.153				tplb0039m09_92		Tdurum_contig50282_211		64.2	73.6		64.2
					N'Diaye_2018_YPC_17	YPC	6AS	3	0.097				Excalibur_c48569_78		Tdurum_contig16290_156		39.5	41		39.5
					N'Diaye_2018_YPC_18	YPC	6AS	3	0.054				Excalibur_c48569_78		Tdurum_contig16290_156		39.5	41		39.5
					N'Diaye_2018_YPC_19	YPC	6BL	3	0.06				Kukri_c65766_78		IAAV951		92.3	96		92.3
					N'Diaye_2018_YPC_20	YPC	7AS	3	0.046	21.9			Tdurum_contig955_254				21.9			21.9
					N'Diaye_2018_YPC_21	YPC	7AS	3	0.213				Tdurum_contig82438_73		Tdurum_contig51645_738		55.9	62.5		55.9
					N'Diaye_2018_YPC_22	YPC	7AS	3	0.088				BS00040657_51		wsnp_JG_c227_167774		82.4	84.4		82.4
					N'Diaye_2018_YPC_23	YPC	7AS	3	0.034	90.9			Tdurum_contig42661_202				90.9			90.9
					N'Diaye_2018_YPC_24	YPC	7AL	3	0.094				BS00067759_51		wsnp_Ex_c45495_51274052		112.2	118		112.2
					N'Diaye_2018_YPC_25	YPC	7AL	3	0.057				Tdurum_contig59633_56		BS00002510_51		193.9	194.6		193.9
					N'Diaye_2018_YPC_26	YPC	7AL	3	0.039				Tdurum_contig59633_56		BS00002510_51		193.9	194.6		193.9
					N'Diaye_2018_YPC_27	YPC	7BL	3	0.116				BS00075332_51		Ku_c10179_1837		120.4	127.4		120.4
					N'Diaye_2018_YPC_28	YPC	7BL	3	0.103				BS00075332_51		Ku_c10179_1837		120.4	127.4		120.4
Reimer et al., 2008	Worldwide elite durum wheat collection	GWAS	93		Reimer_2008_YPC_1	YPC	1AS	3		52.8			barc83		gwm135		47.8	57.8		52.8
					Reimer_2008_YPC_2	YPC	1AL	3		151.4			barc158		barc17		146.4	156.4		151.4
					Reimer_2008_YPC_3	YPC	1BL	3		140.6			wmc44		wmc44		135.6	145.6		140.6
					Reimer_2008_YPC_4	YPC	2AS	3					wmc522		gwm95		63.6	105.6		63.6
					Reimer_2008_YPC_5	YPC	3BS	3					gwm389		gwm389		0	5.6		0
					Reimer_2008_YPC_6	YPC	3BL	3		175.7			barc77		gwm299		170.7	197.1		175.7
					Reimer_2008_YPC_7	YPC	3BL	3					wmc632		gwm340		206.9	211.9		206.9
					Reimer_2008_YPC_8	YPC	4AL	3		90.4			barc170		barc170		85.4	95.4		90.4
					Reimer_2008_YPC_9	YPC	4BS	3		41.3			gwm368		barc20		34.4	46.3		41.3
					Reimer_2008_YPC_10	YPC	5AS	3		46.9			gwm293		gwm304		41.9	51.9		46.9
					Reimer_2008_YPC_11	YPC	5BL	3					wmc790		cfa2019		90.4	100.4		90.4
					Reimer_2008_YPC_12	YPC	5BL	3		157.5			cfd86		wmc508		152.5	162.5		157.5
					Reimer_2008_YPC_13	YPC	6AS	3					gwm334		gwm334		0	9.3		0
					Reimer_2008_YPC_14	YPC	6AL	3		52.5			barc146		barc146		47.5	57.5		52.5
					Reimer_2008_YPC_15	YPC	6BL	3		74.9			gwm193		gwm193		69.9	79.9		74.9
					Reimer_2008_YPC_16	YPC	7AS	3		0.3			gwm471		gwm471		0	5.3		0.3
					Reimer_2008_YPC_17	YPC	7AS	3		55.4			barc127-		cfa2028		50.4	60.4		55.4
					Reimer_2008_YPC_18	YPC	7AL	3		113.4			barc108		wmc603		107.8	118.4		113.4
					Reimer_2008_YPC_19	YPC	7BL	3					wmc758		wmc396		81.2	103.2		81.2
					Reimer_2008_YPC_20	YPC	7BL	3		204			Psy1-B1		gwm146		204	204		204
Rosello et al., 2018	Mediterranean landraces	GWAS	172		Rosello_2018_GPC_1	GPC	2B	3.63	0.09	133.4										121.9
					Rosello_2018_GPC_2	GPC	2B	3	0.07	146.3										137.9
					Rosello_2018_GPC_5	GPC	4A	3	0.08	59.8										87.8
					Rosello_2018_GPC_8	GPC	4B	3.22	0.08	16.5										45.3
					Rosello_2018_GPC_11	GPC	7B	4.3	0.11	68.9										66.5
					Rosello_2018_GS_1	GS	1A.1	3.48	0.08	2.7										5.7
					Rosello_2018_GS_8	GS	3B	3	0.07	172										197.3
					Rosello_2018_GS_13	GS	7B	3	0.08	143										149.2
					Rosello_2018_TW_4	TW	2B	4.51	0.08	133.4										121.9
					Rosello_2018_TW_7	TW	3A.1	4.01	0.09	3.4										7.2
					Rosello_2018_TW_10	TW	4B	3.51	0.05	15.7										40.1
					Rosello_2018_YPC_5	YPC	3B	3.04	0.07	47.9										36.8
					Rosello_2018_YPC_12	YPC	6B	3.22	0.08	24.7										21.9
					Rosello_2018_YPC_13	YPC	7A	3	0.06	216.1										207.8
